# Supplementary material for: Changes in the gene expression profile during spontaneous migraine attacks
Source: Sci Rep. 2021 Apr 15;11:8294. doi: 10.1038/s41598-021-87503-5 (PMC8050061; doi:10.1038/s41598-021-87503-5)
Supplement: Supplementary file 2 — Supplementary Information 2. [file 41598_2021_87503_MOESM2_ESM.csv]

	ID_01_A	ID_01_B	ID_01_C	ID_01_D	ID_03_A	ID_03_B	ID_03_C	ID_03_D	ID_04_A	ID_04_B	ID_04_C	ID_04_D	ID_05_A	ID_05_B	ID_05_C	ID_05_D	ID_06_A	ID_06_B	ID_06_C	ID_06_D	ID_07_A	ID_07_B	ID_07_C	ID_07_D	ID_08_A	ID_08_B	ID_08_C	ID_08_D	ID_09_A	ID_09_C	ID_10_A	ID_10_B	ID_10_C	ID_10_D	ID_18_C	ID_18_D	ID_12_A	ID_12_B	ID_12_C	ID_12_D	ID_13_A	ID_13_B	ID_13_C	ID_13_D	ID_14_A	ID_14_B	ID_14_C	ID_16_A	ID_16_B
A1BG	1060.80857194833	1135.86064535163	1406.25638279632	916.425578941198	418.679121415109	312.984700350554	732.413653579002	593.85682020707	649.315567186438	727.385912687951	578.253828299051	832.117302190267	690.947923314534	650.027084021142	405.608238581125	554.468720787132	764.396607006915	731.73397369992	1282.20367326637	1316.22637079719	551.547322573565	569.112331655425	479.136394862908	809.195233457492	823.320987176631	708.441388017733	505.317056107198	724.090504031597	890.660992498674	471.264310545314	951.051094739775	585.769941558872	717.988775332438	1082.96449571912	787.109229422781	847.853662913488	549.827457129044	495.160035841128	608.133432323145	687.559551211393	821.937325459785	594.014901303029	749.029648147048	321.563002802878	620.627058126408	495.976959574296	571.036287945628	355.36812546748	871.819647485432
A1CF	75.7655305394274	70.6036438908708	64.347823102632	45.6262160586181	69.027878516138	61.8621453895687	119.037133439069	32.7806517960151	74.0650148823723	94.6168976600004	61.128751807069	43.1267312915173	107.01947679124	64.4854808769544	99.4663075406742	95.2363059933685	70.1607286834027	41.3424327589249	100.97046699838	91.2780902033105	60.1950349181481	94.516883699754	37.2881374508452	78.3785615996438	93.8000184267748	75.9129255222299	69.1055358878995	122.594820328809	44.5371643812131	64.7345494366027	67.1912965658294	42.0988741740928	64.4235547439279	48.2972814986893	81.8200782941844	102.355812960769	44.331667014381	48.2352981173738	103.440231268798	50.4437171655982	34.2143467595209	80.5867634214942	101.106738686108	66.5834699476941	78.1955660815726	101.183555545571	54.534622825985	32.1122246383962	68.1602349323426
A2M	189.28118301931	116.4390000534	152.929406268917	59.2719417355904	210.418935720754	281.855389446066	983.000256486947	308.31705220929	512.723011819948	488.890089706172	333.882132129464	267.900783769089	211.814446885545	115.852380020354	104.618619271825	229.654791942187	187.698839574132	210.365551158422	305.486257906385	480.479563926282	187.545141651786	261.129413829291	73.1277920861486	303.165396639291	289.128841498061	150.532749394509	124.741692537627	217.488582979649	136.876079696764	140.041509302826	92.892443164741	182.183227711396	148.220183260645	137.10417995213	185.892733356614	233.28578761444	113.442521525899	95.9108882956271	270.302662805957	130.370539646525	128.620158187015	226.966419589319	410.399240233702	395.76911349256	151.013575146189	238.039453924518	61.5646597987122	91.3031080692248	306.980384705109
A2ML1	178.271526654241	166.510840752705	170.702981322087	102.548196690252	115.607508170538	108.414202112427	192.697509024093	138.211180621121	164.111466437284	161.673652660934	126.958510460183	117.417164731307	176.220726268672	118.198549533509	90.4015265162801	180.542146529305	155.552783536605	152.303125992216	288.77661082824	297.84692487771	138.329900549633	171.803752771139	89.8374725668745	282.938498494787	175.873881153993	132.24967928811	129.633530600685	190.392357148597	105.717085473827	85.1091693172456	80.0703727209261	83.9586509034953	136.545671398085	123.743263522946	125.834553896282	208.652809949018	137.742742488531	99.6137161477872	225.531672949819	147.6552458404	105.20469516243	157.662482139115	257.918753640489	135.870070445014	189.581862047176	233.909780124154	110.46173430339	83.1826542737512	240.640888298198
A3GALT2	28.7991339029867	30.1428373719171	11.0015331166396	9.0290398063599	47.256962774714	36.896932201666	27.7053474501754	21.2694139909501	36.968129662396	76.3643551948683	30.1401470366172	31.1894198275429	34.9070773770081	14.0536539486816	14.0042480667187	33.5566798624857	35.2108016914586	34.8578661403497	62.8078940650512	44.9471852159571	23.0334694095132	32.5523283483705	18.0752049220783	21.7598392736177	27.7570821517728	13.9468889291445	25.1229484788072	45.2928906160268	8.99814465381039	36.8886163899188	14.0820672183883	19.0298694551315	40.7691997844449	33.124936446976	31.998959167671	30.7892799585762	51.3764861125322	56.2542834305346	98.6958261811197	58.3734928950361	7.0512797265221	8.03128636860691	22.6914559004449	7.03385335187852	37.9317607149163	37.3772133183769	15.9614323322734	14.9329882018354	36.608034180629
A4GALT	71.1603299633083	56.6737449104604	76.0606810057088	61.2830372143352	57.3763716875687	48.7625053627523	107.269864519533	18.2686414796539	72.0044384818808	61.8431556579531	67.5813054705073	65.9818031640745	120.7328753861	60.0667494451732	82.85832184306	84.0494829847973	61.7412412084976	57.7621704258265	97.4347774233545	92.1788903997053	21.7783080642977	85.3866210386766	37.7852494067706	36.3068271346204	88.1089228120545	63.1822157122838	38.6681188330291	106.908279492792	47.0925339427429	41.7488650282727	51.6768392800075	37.4955408147663	52.7529786371438	79.4509818068765	58.8170096664141	118.956274198287	64.7954411856817	66.9321440549615	92.1050325630143	74.0675102909437	73.9344783039965	53.7936897793794	99.1419103990434	76.1767763491897	99.6927608908549	93.9737343030913	83.5072304406726	16.9656877167688	53.3448528251437
AAAS	4267.75231524353	4178.0566443879	4605.99324986043	2105.49965352119	2489.45503903775	1997.21585452031	3513.92206188935	2507.53445573365	3260.19682198654	3049.39591149116	3815.14954804936	3531.2104011526	4170.24552108646	3110.19444883735	2334.41298619246	2345.91318684208	3411.50343766108	1961.90703415161	3536.05136221721	4431.31988940888	2448.39714740926	2282.93680226834	2238.07740230242	2014.88787534555	2589.88917773231	2998.98291570256	1905.51543446761	3068.75040776487	3129.52173611168	2396.31751472639	4135.045857092	2382.83459854882	2529.65099593413	3946.51707446189	3610.75243908671	3362.78339219057	3046.22213536507	3586.70755242591	2765.40130988093	3203.93266614434	2798.72355315421	2890.79259238458	3249.48761838338	2351.24356086605	3215.32393198349	2098.61132985175	3498.83837344	1353.65151868319	3412.93299023075
AACS	2399.17414321876	2584.05695751152	2386.89306071763	1120.47942151827	1572.09903949989	1443.56654323173	2935.60394551011	1641.04017508339	2299.92803834477	2360.4075914317	2181.26515521976	2387.07301240755	3031.06891894547	1904.38286207695	1603.21296819161	2015.89990155163	1853.31376884542	1491.10711635388	2716.4835555583	2933.0305246468	1588.93153570484	1939.89064384836	1263.51300758679	1841.65811491656	2084.22325108841	1733.76658814789	1302.79404522368	1983.5123329658	1837.30508880615	1676.9032502164	1824.01834261217	1318.64023034039	1617.97802203873	1957.59941144018	2226.34487725571	2686.19812540605	1719.71827406929	1901.45045349631	2232.47128932164	1893.13782562255	2023.42198402606	2110.73204569454	2991.33393305443	1452.59283694672	1955.45845634123	1966.37987900714	1959.54178494688	711.559524487169	2358.69284500847
AADACL3	17.9064087010239	15.0976385455476	5.00940387541174	7.0347963065297	14.1010029619195	3.99578739556525	12.8855419898079	8.1167259586915	4.00350237539166	4.96733645360709	6.03850698078945	3.02357595880769	12.9830780222214	9.05019525205304	6.01225048473453	9.88676759290182	12.0932486473232	7.9813533275905	10.9855164846499	7.00394227344491	17.0543105937115	14.8222370326927	8.04740185924728	11.8896337758861	21.8470609619495	14.9690716293984	9.05999601824809	19.7164926904132	5.00765965076994	6.99104672167617	5.03805564219071	12.039762989665	7.96880500462675	10.0552948891014	5.00853394083265	12.9340718082016	15.1370088698757	15.0943022041634	34.6036149431097	13.1064372836816	4.03630083181829	1.00565817063616	18.7776929956291	3.01974376230681	22.99858026922	17.7357687626223	6.99524345490462	4.98631096951939	12.8846407430727
AADAT	13.9545713588021	15.2915523381161	8.24512543940677	1.4991295329256	3.44316982146817	9.53221030563449	15.4306640185795	0.746441004471884	6.85282170002211	6.75760953340092	6.46678355952645	2.29665744730713	6.42887637308638	4.57983428594718	2.96452330562799	13.1433671043799	4.38691625443208	3.69955819951123	5.26060926186746	10.5440789231595	5.32905982168327	13.4234634920136	1.50417806262769	4.10248628805597	10.3827258845623	8.36752508306001	7.46622476574081	6.71021664376466	9.88015734725876	9.76604260321801	14.7512449820052	2.9709138501939	7.34727314895711	21.4442208242025	2.64951044108154	19.571734106695	3.02342961579531	4.93913476091988	2.99721353809358	5.55341406800545	0	16.2623081317612	10.5124246337757	9.45888621637344	4.42543200352024	11.8493233865647	14.3890228698273	1.4706009888987	6.82424780706005
AAED1	677.01124448398	666.083548662049	756.624467065366	373.512235656448	534.420929110682	507.374994553211	941.631737501548	697.016031770338	877.745749308951	708.092079462853	713.780350741498	901.317830982924	843.476100545525	706.486736898243	547.320180660703	636.039118545982	634.162780931429	565.363101826418	1083.56194300318	1157.51177680063	444.501759998346	656.692177905618	444.923277057676	680.570507938192	677.1447110769	541.956723291078	545.621810597518	644.658475085529	721.656087643461	525.601440732508	848.261168852733	622.115936314885	553.456241781079	829.821148786007	765.173695092525	781.784540822401	546.825806863436	728.560209042407	703.941833101435	818.962502121303	740.787525041831	552.130484998604	857.072920793158	494.675145435552	713.237652179424	629.983891830226	565.566674498476	301.556457131749	723.288351473443
AAGAB	2149.46184547961	2152.44291551497	2460.18513402878	1171.68015810045	1772.15781789527	1505.04720185079	2642.97661380074	2085.949633965	2822.31536171138	2555.37071807494	1869.40607265004	2538.8188145557	2211.67033290451	1895.23272525253	1847.84813415914	1987.45222243301	2413.68353230869	1879.8083256117	3058.44875880848	3527.1586756714	2086.95376711013	1940.08760216453	1590.08628191654	3006.44177924469	1813.53290920049	2199.71821591147	1760.39504541794	2305.99528825579	2231.86032987463	1536.27954448728	2770.1752595002	2034.03549207117	1809.79053550469	2660.5620477379	1885.53211333059	2385.19374468825	1860.22486842793	1758.80243787957	1797.13704210473	2535.13647391518	2272.26808786936	2139.78267210636	2061.83124900052	1687.50067259526	2294.08118641051	1941.79936575556	1876.69640252779	863.115799608808	2083.59458934447
AAK1	14702.2269279789	11301.6732829591	10212.7888822562	5393.65699342406	7339.23372654806	6738.84936988936	18536.8905772508	9003.73216780561	14989.7689224057	17505.1447199902	11366.1602591412	12222.9411199159	15066.9064762328	9732.22120225372	8054.62837084384	13374.7065188971	7681.73591730952	7284.81107753191	13710.2361312697	14921.0822346385	6876.62232031623	12961.0521117359	7008.54492880444	13062.7873105725	12079.5443531755	9184.47966477448	6620.89103622613	13813.5809627632	11513.0926053723	7107.26010581578	7759.41270580062	6713.28861973722	8967.47341264336	8177.15450187943	9432.02889582297	11866.3140340478	6998.21314287811	8880.47907912056	12570.8947377735	11073.1764784961	8068.77564608229	9185.6259404563	16574.9154978711	8781.0561670753	9621.84657325707	11076.9180344034	8208.5249991121	5173.46529116507	18960.0007474901
AAMDC	329.736142225524	277.866216540464	306.224537808736	183.669981606764	279.875000982269	200.889364875994	392.959235323979	257.328205056558	413.056686544126	338.643328767143	273.094172714649	308.170130252877	370.65736766281	280.740257790594	249.636733665393	315.526069591937	241.563695783748	238.975714118237	366.177583443382	360.732622113531	244.559258590631	280.400193099397	196.449675241268	300.639976810014	323.442312828749	314.373639666079	247.058460741403	351.324358816976	282.771318011747	233.473759898561	303.987800491041	252.680017145946	249.87604692364	331.575721424019	274.55004743914	368.796062980836	253.063394014552	195.969069674481	315.094833797684	310.288394177602	201.509709827135	305.571478756461	324.534021036809	213.343687614762	302.748669892263	268.863519783718	269.831824640129	159.557128036384	275.353624127744
AAMP	8954.46935320792	9575.43518746143	9526.70643016942	4488.25500596565	6780.43133811801	5285.53805518891	8143.18738584767	6512.50213565028	7306.63636951616	6597.86042692955	8179.56099551615	8339.70189707815	8813.17791574083	6905.24812881204	6220.37638478583	5174.15719979911	7745.34279187749	5442.43117267494	8068.89403899626	10484.1218605119	5849.16330297871	4691.80525674743	5095.55725541281	5150.37507036563	5268.22121743069	6599.90818672465	4990.27555545714	5489.75034823839	6511.14235114559	6608.56529962349	8637.35548456815	5271.1424633528	5358.61295294621	8002.8057033183	8857.95406569376	7448.9097547284	6930.88496977817	6912.38952632541	6014.15163981298	7762.80598943154	6356.97809979128	6226.02398008962	6512.62115934679	3869.50920509473	8447.49379086959	4581.22723255226	7297.00375627951	2950.38088719422	6469.45158218122
AANAT	436.460653578022	386.070067277743	318.822995118392	154.355256008088	160.931045066665	170.013028752853	287.570801495009	99.4051708462796	183.599047862007	288.913391637217	259.916444315616	187.373566823211	262.983741853614	182.613361444004	160.709127818873	146.737790483497	147.686275880042	107.954392954317	203.354351017866	224.072026860302	97.6278036784956	195.099088686949	104.573269556684	93.415900684983	242.814267095685	171.330885956446	123.845232184721	325.720618418581	201.042537324831	191.0035312716	361.754411216034	248.404089734368	248.424605018636	324.188600220123	304.158050410572	378.781279961709	104.535125003276	222.262849619092	376.471611418421	234.940351715918	114.123719946751	95.1172620053685	195.882412677545	111.162744182701	211.506657268273	246.259902821883	160.583123881417	59.017069304705	272.609008450843
AAR2	3388.65779379264	3761.1217862241	3864.37624218659	1498.01259005059	2338.72632792028	1832.89996854693	2967.96804634684	2881.37028120211	3283.08783142113	2525.25502022178	3337.38479524408	3652.723971356	2816.65924013756	2615.31434743916	2286.20231924856	1900.2965708975	2810.57817245579	1835.22655167573	2964.7702452185	3510.18710125265	2119.54434112528	1667.17231982878	1683.87021806826	1830.12337497053	1907.66692946732	2296.2506444715	1872.01440958357	2033.17401596884	2476.36159139024	2220.8672157341	4016.02887678203	2045.40348016983	2093.60091380781	3071.99927129437	2995.18895692339	2320.05250685249	2633.60706488393	2574.85202590503	2212.38616965733	3307.10575325046	2194.65151143339	1928.61354902693	2082.86127842928	1495.38958146191	2856.5276902977	1569.11654576738	2341.27796338264	1028.89808646987	2399.2837594966
AARD	59.0234022563901	36.7764306179496	70.746081085028	33.1092833998476	38.5542753955072	45.8580167055686	75.2878670573427	38.5105580231621	46.3758610916259	62.1898859225025	43.2499993861275	31.2117097687539	56.0342614195657	34.0666656647663	17.6355735967159	46.9010586245407	64.3852924673947	41.2533837283482	68.7124726102427	56.7837109172316	48.5915024365385	45.5312166726014	31.0768100446465	45.4742861700837	52.4231439810992	45.8752316887704	20.6681984218681	70.5208394170541	28.0610863447283	19.7968067872369	42.6682907833364	32.9507902067342	49.5705816984983	30.631052688035	38.5473596407676	71.1317738144856	43.553426022637	39.2310247158419	73.2392535077508	59.9861382471348	27.7240299551649	35.607118562425	43.4249736488607	52.9236728461911	76.5939827891477	56.0928787903976	52.9229962704295	20.2452987116552	63.3112351868183
AARS	6639.27565934532	6829.82748378709	6626.03113970468	3231.63859257335	3441.57529033344	2936.5665348514	4744.81109359203	3611.22839213022	4959.68066128131	4113.79343247201	5748.91320964396	5937.96221383512	5257.76016142551	4186.52129377833	3181.53280266661	2883.78312659682	4129.42938587207	3104.06123780567	4579.47586147571	5445.42509146638	3025.54312982309	3298.9838622616	3029.32001159732	2650.98289685607	3668.83460567584	3885.66297708674	3110.9829357529	4058.20145986566	4164.27176979494	3216.77439530487	6191.73594773612	3223.59792156151	3413.15709742677	5726.23081200541	4628.76004907645	4154.47998973571	4197.62521262921	4775.29562140454	4307.72882957487	4887.78496666603	4555.91787487657	4172.89389325689	4830.67328183529	3528.16078597491	4691.37619846544	2567.03437428183	4234.5391146838	1916.11342136821	4617.16826118239
AARS2	3081.14875159773	2742.58378825925	2865.86446200434	1211.02264300037	1476.57772852617	1030.82918227483	2679.76848581828	1581.74457992197	2572.69272785073	2396.81833571811	2437.90304077279	2268.68616576508	2899.1369839951	2239.74357979598	1589.59216555392	1813.65232819783	2012.39678487784	1245.23552642662	2441.00682551725	2795.63293105701	1333.87396854369	1556.73514481757	1445.27098508746	1328.48828434371	1807.39457892358	1838.88723507581	1169.75682118547	1844.02442093293	2238.2014568196	1560.83577216191	2463.42024512832	1371.10445825649	1704.095188114	2296.33276211245	2137.90064151415	2089.66022347206	1688.20479188927	2154.44096394397	2132.17782367482	2229.31727769501	1638.25643029695	1670.5323701564	2414.65136203707	1379.86577989656	2163.76480111058	1505.32891202662	1995.36125530316	854.866807005884	2392.84555824347
AARSD1	2481.394657394	2391.70423312227	2718.12916554897	1453.70164438323	1258.6465551174	931.659524106994	1905.00741878434	1361.78802446549	2434.31218923268	1819.88920539658	2289.18121107396	2087.79032887011	2228.10389930107	1676.66135441008	1535.69208659777	1363.6399929423	1896.51264387476	1324.93941019639	2028.45779867476	2703.57252949596	1394.94011441462	1399.05591474262	1405.35463963383	1388.51639336265	1576.74708249254	1844.68521761003	1112.96102722912	1766.39463439918	1781.0781728261	1246.22699367249	2621.78956640737	1404.98798653308	1507.30230311252	2414.50545195775	1777.43488017145	1799.63971530282	1777.30923482496	1922.38514287982	1629.37462605286	2168.09678564099	1709.58205233499	1591.00447326856	2023.05095964257	1507.47686349385	2297.11220232315	1450.36717141121	2028.67404493363	869.336056533189	1971.99804635899
AASDH	738.065461484969	666.39067122515	686.411474517005	379.353034396056	507.584933818407	412.054767575787	1066.5504250064	775.669677454086	991.566561805513	941.485521518595	530.290052687326	825.301589320667	757.359057309354	543.964179785039	499.827941874397	823.11940094036	733.5823176908	491.103876407816	1232.48288728711	1212.55222685817	589.93519370736	540.145465776234	353.375948032746	876.865447842617	585.382542487387	636.936770238501	427.173005667731	702.818469965522	735.563103545168	510.738713171576	958.412747106637	533.450838817538	686.726925368287	944.201353514608	605.549546293573	820.408716563876	437.49385988332	509.75135474261	564.555750392542	793.30806970211	708.695268310622	738.583825877955	851.785374907658	652.120562050379	795.855516902681	649.967566560047	591.074043938469	295.762254268926	946.321555469823
AASDHPPT	1860.74827012484	2020.31089784479	2127.8575778995	756.870516575764	1398.22585810033	957.132352343948	2344.03892025426	1825.52278193766	2754.89975363737	2217.09860309776	1394.36809008382	2034.47232576102	2115.51636680189	1502.73368864423	1329.26916377659	1774.84898622794	1108.95855256997	1287.23798391277	2482.2264533297	2833.78043945971	1209.14812437349	1324.03263830404	881.347375274935	2125.38571084447	1418.80079406298	1346.99790956387	1396.4483545128	1712.94618977525	1709.87321989284	1383.15413215102	1362.09109257075	1138.03399787696	1389.83613213077	1373.66837794523	1484.33882700066	1453.78430050075	937.670153721882	1125.7548028526	1530.76626865397	1828.13731099615	1451.41795810633	1673.88785510622	1930.62717864155	1328.28405407727	1593.8020803205	1323.29869708956	1138.37255564657	839.867471384211	1943.96364086916
AASS	133.785053661853	91.6975088812556	93.4014320947567	49.9571843540137	103.064720651053	110.504748631382	280.976481637489	161.38312842971	166.353239570115	214.23455115042	87.5506206214474	182.066358851659	198.0116167394	165.424007343223	124.939863350301	231.293870690251	80.453211741449	65.9565609302584	180.194241461034	128.147379478993	49.7221950171612	121.948641088361	21.521019736316	137.362289415301	74.6337206257934	95.4776772368851	66.2829087475405	106.997571207751	184.473939290618	84.4562164253853	92.6441074946132	84.3633652069626	130.058425448947	107.048049813722	68.3347220240882	144.396778500877	60.972348822303	69.1496407081348	121.898134472392	120.753099903311	61.8138618714989	72.0144359973719	133.795414789309	97.7605980939905	143.053779213319	144.029229875425	110.898079843655	28.485574503039	164.798062481741
AATF	6497.90448746853	7630.70589628788	7499.51628755129	3195.09122212549	6147.21854234505	4983.16453222469	5375.06934901736	5519.04759279334	5830.25571876746	4862.9606362097	6279.7091465478	6347.53799991059	6407.07712210903	6031.37437054827	5080.46623479118	4419.21436445775	8866.73854598942	4699.32279326459	6192.24786474658	9204.8584793184	5129.71974460863	4104.67744409102	4967.25268249789	3397.02203922464	5096.12708990699	6131.86299792963	5794.42919040618	5110.6775750773	4951.67283204526	4788.18207483336	7783.07663089379	4975.73444988124	4113.11741112051	6731.33291191294	6796.76051561773	4998.2901789389	5898.39483405507	6095.59298686069	4872.9293937545	6694.32657172063	4998.79704925479	4999.22070910769	4546.24722594913	3670.08794240055	6314.35567887054	3883.73508551152	5502.10191711454	2476.41969152072	4585.51808956785
AATK	18639.7866763883	14518.199046739	17463.8542120192	8238.01469732148	22936.8803626983	18057.2570869807	13909.8718400477	10377.1739449687	7485.09319292625	12621.2539465904	9261.67752502093	6679.67038029557	24226.661014628	17623.9829685512	14672.3589437534	22429.3159301222	31347.1246442422	17528.0357928168	32320.5498871087	34005.7292586395	18527.5254243285	19283.5785321205	18328.5893237218	12067.3103474385	22517.476935966	14345.7611535239	21023.6039248004	29879.3357602854	10403.2643038385	15595.506110272	8413.52982320485	10480.7588907251	12232.6010428601	12216.8377431869	21558.069815379	30089.5063897455	21152.6470241055	20657.9159796221	31951.5065733117	21158.5299502657	10677.743412757	12519.8212744926	12627.1373875579	5108.81292796525	20734.0707700305	29436.6052248789	20010.5552076214	6917.92223416296	17655.3672551942
ABAT	4487.71766633224	3561.00092059599	3304.7648193516	1728.9723249573	4024.36663194447	3240.74244196965	4500.73084295248	3043.47462433833	4031.92880624279	4677.0919084976	3273.82627441257	3497.57447794122	5602.72184209048	3977.05148886483	3680.47239292229	5353.47568213517	5992.02733973467	4110.11293849014	7987.64598080229	8244.60014891539	3480.86236623304	4264.7716527629	2963.36940919624	3435.30221711131	4677.81642190734	2562.77260750305	3105.46353374172	4147.89272973121	2795.38662761358	3446.74251003231	2870.51338104497	3334.22456234923	3374.39723274524	3575.60253149703	4957.66459932865	5257.80464877008	4588.08650007183	4502.3482954826	6693.16504918769	5573.45329138952	2246.30412114008	2666.22188816323	3379.15748675125	2167.81505003444	4731.80456799783	5643.59549892055	3938.53197528238	1642.34437416731	4049.17526580877
ABCA1	2795.09285956952	1900.4860548937	2577.51512773248	1097.8210108122	1443.3963832075	1363.83661001849	1184.03753886952	903.263353909443	1378.18984602749	2676.27783599811	1146.54842350379	1383.94305120629	5414.81761556039	3862.7946933744	2902.0243898821	6264.27779460079	4095.07874054547	3626.77276869795	6922.69408737421	5968.51316410946	1881.19996269556	3109.04634606771	1938.03460088809	4383.32759549758	4499.20085298286	3714.76708083212	3664.3328988247	7270.63901891342	1278.2787959452	1709.76576761558	1364.05284661624	2557.74239678426	2376.14870507801	2212.35928000935	1835.97969284694	2498.54425493006	1536.82403293358	1696.47160773975	4512.3358921411	2826.44549623404	2261.68873609017	3396.02187627465	4893.58757806035	2601.80151967325	5865.66740038956	10088.1701497275	3889.46367444966	1508.91825007579	5566.93202194218
ABCA10	96.4287096597718	62.556186916932	58.592065150688	51.7337603857797	103.519642950805	86.1783766828834	139.453822532088	74.6889638334705	143.082314176988	104.002675108929	41.1686819395957	59.6026260575951	101.711110144243	53.644215789212	29.3781596363204	106.277044209463	44.9717087528512	59.4216332530252	154.81519395612	114.35617643271	45.3401116369092	81.2887048010004	28.6211952200071	70.6026886542365	101.379055533896	76.4133476362178	60.9608372344111	123.189247773782	88.914945744026	24.9324059814053	57.2910763927052	87.0790010569206	39.072821869485	121.136117585142	89.7757427508417	137.03153621615	23.9165708038968	29.7869086506486	97.4773744214901	71.2872872702218	65.4733381609007	71.1746460478566	119.374429442848	86.6410042524767	85.5179488723936	86.7540160748833	87.2269213062795	84.390986051129	140.709187931177
ABCA13	106.941592186019	57.7317596386719	77.4686616155703	43.6550649435761	130.929749876402	174.555388777822	202.940076608932	120.485400038264	104.900567897602	130.436840296016	64.1529004485512	80.8722310266105	191.020203369848	106.874435549794	132.059644404335	179.444137071756	104.415874597278	92.8043716014107	149.850359340843	144.370630407924	134.402958941774	125.422660144524	63.5416170414073	149.683147629577	95.7230164660007	74.7896243215625	68.6515591549695	124.810265744743	72.8615192725937	95.0979307834476	58.9226530079513	118.621804740216	151.617992773931	125.234618493722	128.797023069505	129.624013142835	243.51629192442	172.882045514184	201.837979891075	182.227616446049	129.713274068486	99.2195612602519	85.9430561596651	59.0364526905968	170.092133119011	150.862472725172	194.685409400547	44.0563829788332	134.743297339904
ABCA2	18219.3642090197	13408.2531743847	16176.3094246487	8228.63988360262	16650.0176422427	16060.6348993683	28210.7428902226	12220.9982351167	23921.8182475242	20814.0395317813	23831.5090053149	18982.1526670469	23690.6810288834	14750.4851709601	12291.300780365	14209.6294658932	18163.6903145688	11295.9224569392	19909.5870225039	21969.2674900035	15535.9259660936	18481.1314299522	15854.9620579897	11095.196395448	19399.5241324438	17295.2121981284	14901.3396088442	27131.9500948191	15559.8517829772	15375.368015408	23874.0382692644	14520.2115571224	18030.8715096086	21845.6903718553	20525.0562086939	29048.9636239826	15663.6974895159	20176.5650019538	21884.1268844401	16094.256229964	14860.3325861195	14891.0137043173	17061.50574639	7780.88280215115	16423.9312773524	18395.5837346813	16598.7574526364	7472.27357828946	20552.6630496427
ABCA3	1612.33173644191	1150.43967604636	1419.37158469629	599.817816739252	841.981189678989	922.474044820147	1831.98436180809	898.51407894906	1826.03120919583	1616.46187971449	2037.62323374146	1782.01099721598	1666.24854075066	1232.87144887918	994.666886324017	991.802307971671	981.438165662922	777.233631483091	1244.86873103029	1704.8369303756	1060.91453863473	1299.2699411043	1231.40599221448	907.22264797453	1136.38836842233	1237.75316740884	608.010866365521	1209.00000283668	1206.70556964908	859.428485162525	1368.75732385454	845.808190366284	836.811358037604	1070.71416530395	1265.12233744005	1338.53908168144	913.226366376686	1086.95540342276	1119.51131186931	1088.37354035353	895.825747363073	912.133190952199	1411.09427807967	570.51445961675	1249.56966992412	768.439083242012	1068.23403877481	501.042514042686	1347.55155414342
ABCA5	1354.79528156735	916.465185758988	834.43994078914	722.429064486839	764.792144001184	815.126023522413	2109.38966177317	894.252022676772	1686.35737272432	1730.69212678001	1006.05080054671	1185.86356164733	1356.47557151759	1119.17989084028	1003.57902497896	1806.02745086961	1043.44654870518	999.511729054872	1810.86844512806	2030.41152680234	1057.0410337741	1514.72331391211	728.871407275166	1828.81822160662	1481.62391520224	1150.77874828012	808.178955162478	1734.41647957307	1298.43123568895	831.871281173554	795.628912535494	944.278311436503	1059.03543226635	1124.32999583757	1118.92776842014	1723.31963853307	616.606288864214	626.596363736959	1421.60369998201	955.492250738081	1132.8557776686	1103.23871394695	1915.41857340993	1041.62743235562	1289.79863515305	1503.70054423738	1011.05716330954	501.538095398666	1967.29912420937
ABCA6	188.628969263546	110.01493450883	200.665532704704	89.9968135685771	103.449527912742	96.7885073272698	192.11547628074	160.596994242786	178.833714513932	247.174147461249	136.46361166213	168.387723393813	188.380980228227	146.76918119295	183.759053413242	188.192338298313	158.526689753457	204.660441945112	266.775759995759	319.955330149278	163.580034287491	169.680509736222	123.247709191957	195.299229333405	156.389770507725	117.816537239592	88.9523721349339	206.054489115664	131.009174349534	123.323903163228	136.117305116552	72.7592124056049	125.82881126845	143.650600791482	88.2239367774918	163.28830770102	130.645241166003	108.228284166197	174.091467190941	171.956530641003	169.83985068146	190.314005368917	240.131166316487	138.231734295055	165.171107866173	188.35765956349	128.157578370082	125.997007336535	238.297810650813
ABCA7	50879.8984197684	40172.4906289659	45972.4781061255	27131.471874904	56200.1450558539	44651.2599069062	54113.1148670962	32554.7140021446	37538.9613818682	46430.2118479974	46396.1222151744	39896.994781034	85496.5867395774	55974.0091738944	38232.5353607377	55161.9146402341	72950.5514776936	41609.9801994708	81499.8114226571	78268.7474638556	43584.5363375465	47969.0476078492	50840.7955918951	34700.5447192612	75500.8358930664	56259.2930330269	45175.0164939661	81874.6841685443	47891.409990984	45990.0290798534	55379.6016071878	43495.5662961494	50237.8519291299	65557.1056592456	55822.9266897557	79132.5993449128	65300.4387533068	68953.5534591658	87085.019474125	60242.0494776496	48556.1743608911	51665.6320831898	59589.3362998965	27334.9300209472	38538.9528963741	45417.7923973977	38051.5700958099	24400.5940062889	63731.9929277401
ABCA8	41.0394950845743	11.9528827271649	30.6276612291242	31.376357151382	45.9764727546484	12.5390800577737	56.5091194465114	20.4527443193415	60.1232130753425	49.1511484005107	32.2645296709607	34.287062610004	40.3351157109705	30.9341383409786	28.0234203471158	52.7358793223948	28.4658461109243	41.0769457984018	17.762529954043	45.5718180532312	13.5487111251292	44.4282597447928	20.168105264793	15.8789536139527	32.0029581046125	23.3728491097695	17.3443410663671	44.4961831880892	32.5636883884145	17.0259915082907	31.6499018766583	43.8844144980276	39.8105065343727	23.2921395090145	48.7006877280889	53.0348800121301	33.8962902255306	26.5851682992389	73.1008086423999	39.150141756998	26.1797773947386	27.1212938306788	45.008799078257	22.1811828643029	47.8023570210162	49.0634645981668	23.7891410505842	9.36653397055959	44.6215720020436
ABCA9	321.91149304093	242.275692149907	268.630100734753	130.068780143623	222.553047602383	149.982520847785	407.94870663837	171.180402511159	208.976999435627	336.67303974789	221.820036002047	269.263021337028	350.25305720217	187.756838323836	133.473079615011	309.077470583398	241.100585076582	231.809088731318	371.914447667964	336.156938054023	163.136953035833	300.869675253872	125.854250905904	260.402419945945	269.119807300438	221.207840546496	153.071194212103	331.129484735488	237.337622175468	246.895565649828	239.174339933674	204.862455289484	277.814566587051	235.291216967413	221.354311329729	437.176943910074	185.139712107972	262.705242088524	392.96795254443	238.523413178158	215.048967650103	194.051438711611	333.465798416355	226.823253976713	337.757403928475	338.07252411758	284.979050289676	104.642840685014	360.876820757235
ABCB1	907.833755391864	987.181800265534	935.725053556442	470.778101622812	892.87981265439	694.571841077199	1701.12222828282	1144.07518043227	1374.05083260765	1645.91890111225	972.79802039774	1268.4986588535	997.916348215586	815.716723196768	640.780501171084	696.528218833143	829.027816705537	621.506117171363	1383.60505753273	1738.5106696858	651.753759171854	942.112727638093	675.064495214762	1000.40231533833	1169.16062779058	1344.8359432227	1102.62996533489	1492.55394447068	933.208556483289	1022.85391248402	1493.1051438944	775.433435749903	795.711179667939	1073.64512844549	996.782456778348	1258.54088944931	512.546032099918	767.448596982823	750.673283092372	890.550083344683	968.227743854908	787.83570324399	1042.03438856797	768.776449483848	475.818857797737	311.266236505531	484.168475612686	364.82535314886	1269.34296126809
ABCB10	1262.10787303542	921.09134913488	834.739593229166	457.322297989841	642.875338936292	606.750561460211	1717.78393286045	1044.98100491381	1424.55716510858	1543.99538332266	829.138258522059	1169.23648573342	1161.30962655861	891.574389074996	750.827453345586	1186.81370291573	780.019957000443	705.944892271777	1861.2383493847	1568.14473830413	632.947697263903	1018.0875452229	593.582894324167	1553.38211430068	1031.17734522939	914.526491387833	586.290616133309	1228.3966101997	1053.49539269609	653.692754776842	784.81029906227	619.19117334646	836.639536434959	923.693232712568	969.035305211914	1131.9808548716	547.045354356412	613.006273578144	931.457472918308	1106.4622687512	882.085610564905	1095.46969370906	1578.30235709115	894.889158665838	1150.52960176294	1093.71905976644	905.354762542329	365.906686522645	1418.37273578556
ABCB4	638.080680138623	503.325788397118	508.460327705239	286.076741344995	57.3835958102416	62.730474707796	132.288297627347	115.774547486518	159.830464713643	201.026136953846	125.845588565978	150.670201539998	212.694210601003	222.878128876335	128.83972258655	183.903396579097	272.29116954954	281.457423656943	466.841775804005	430.64875734175	103.326548858466	156.038077238704	152.043893402087	125.584291465609	252.443593441074	304.585708220288	205.519741107516	263.120630829482	201.821571491665	206.348814134417	343.015392855871	217.184756589466	300.527545980288	385.200754335043	339.966922573351	352.175251854262	181.110588823535	156.790096715174	263.922090628585	175.105900391252	209.851807383532	259.132063653502	267.530877330737	211.534012280418	298.568081177494	292.495428899194	238.042210976815	96.7705246600291	232.651127239433
ABCB5	64.628626841266	29.8608370138939	48.3734187071617	18.7339778616806	51.4188891363609	25.0121408687691	112.804002565099	31.4570136127434	23.5640477533474	74.8779443405804	44.9773076412957	22.4891738289019	89.243543573318	43.0031707699869	75.0738154202039	77.2777650219717	33.4346371055651	42.3049735915218	97.2725391487497	116.208100357492	20.8675034564835	55.723100950778	46.9393710941169	36.9504586028918	80.8990545160082	39.566055946128	33.4560414224503	75.645871709001	32.828617450357	19.4369214899692	30.0868834748109	40.2648895523591	29.2820023977034	49.160221518731	47.1813142979734	66.3487064437744	46.2223993298825	62.6786669015579	62.724034354089	39.223268063042	69.0898940879854	59.7356179185678	86.6500693589883	56.0112709846923	69.0080272533134	83.5175753432803	44.1751523003366	21.8076127018252	84.9008302783916
ABCB6	830.542187590951	822.389369285652	901.14602756232	455.09683727445	500.827709084076	455.388725927638	727.870883984052	340.659836665503	649.560192902791	603.505276315306	751.324516844401	695.384077746496	898.234944968669	629.939932510238	546.973092894765	572.478129676054	752.648645025918	317.304992465006	614.424015066688	838.959223045344	459.02366377781	450.734740946747	494.933563505033	258.706779903192	721.611908557347	657.880635339734	414.034821888649	701.301533822438	549.728726193109	593.012082387271	707.429853109419	552.629954074274	599.108764608255	921.111897846436	766.032445781356	754.965713892155	686.531962480249	673.834126457056	785.331205005584	706.742046323182	527.680271657231	542.146647152073	786.895950590414	448.134337419883	603.934682013248	585.457305554653	826.239834584473	342.918326445053	586.925555102428
ABCB7	1755.05925084563	1409.46105466635	1601.11900398806	801.105184837663	1111.53840653046	733.677686512106	1832.67910002672	1380.60711616577	1840.33675257275	1542.57788167382	1174.623677631	1536.31222216497	1499.39882406801	1241.76127983544	1124.54563690263	1348.72593789693	1370.79548705094	850.511540673157	1839.19595344395	2046.03610558519	948.031158082413	1016.86491514583	804.358660548701	1475.8913283039	1133.32445555711	1196.09216673995	779.10209970754	1280.14026038384	1465.95155586023	810.229553620336	1794.03324528127	865.510942897817	1038.71213955508	1461.19159142562	1386.9307695279	1264.22519352468	1112.65135518893	1032.08411672212	1033.63200055692	1569.84184017796	1148.18978136494	1285.34448363512	1534.65601987979	1208.59041462791	1543.31193312165	1050.19933898209	1063.66591605261	548.431944433099	1385.82275803072
ABCB8	6647.78760681865	5373.70764163821	6160.17174814729	2825.49079887271	2877.30169145413	2458.27243460787	5705.43436737698	3290.33749502783	4922.94882148451	4673.30261282946	5012.64364007252	4901.51395679801	5734.06199783442	3492.53923796471	3044.47048180115	3579.0481754178	3558.21807116441	2665.00016517748	4745.21812164761	5460.07285228692	2521.43745795059	3182.91658554594	2846.58263809472	2729.59880223044	3562.01693887687	3527.65477431011	1981.76925363375	4019.39630316937	4101.4747383038	2767.4390925196	5336.47240936213	3101.41039106723	3922.93890558739	4885.61556691569	4448.9242353289	4684.61024141926	3363.82614047982	3793.07500304522	4570.25171617834	4271.20684422331	3351.40741286096	3560.42795115849	4876.91275937974	2697.1887045243	4349.39648253532	3171.08374931001	3744.43515033562	1795.41256084349	4878.73121784911
ABCB9	1053.78974720503	1010.38367648886	903.445779903511	512.61413399217	442.772304712907	448.655329475079	703.336740649673	450.73357316269	664.753588860097	740.530095431168	663.063914660843	722.367329042065	842.390312991458	543.706406019545	388.225831112179	627.125209475394	552.691774585267	447.094042908608	754.530257334312	721.694382730227	497.629299649209	607.273469763852	404.295556085141	623.399309703136	607.333278995691	530.90809350052	400.460695005097	733.396128407603	598.770041710484	502.988265572385	393.066567784754	368.066680836521	421.089517996006	517.589475549761	650.764935662891	793.466570909813	589.429137185266	467.27676075396	758.317435756629	586.617581282844	417.040391275159	477.251617816833	691.871227275525	410.515025944324	532.621283003255	590.809417017626	532.29335559628	241.509744743423	758.960669717489
ABCC1	9688.97387740491	7805.69839193433	5652.24286547778	3054.8535019101	7113.83413854876	5159.82727019863	11858.9126199214	7021.63675710127	6877.64446003249	8283.9993014792	6742.46716994495	6713.15540795926	9962.96271020878	7096.66703417135	5833.24172229326	7121.57862227044	6332.4566756732	4520.78730377838	9010.32634672382	9547.24663230228	4906.86778581378	7109.73010261087	5180.50682381586	6080.23029853066	7142.23385316015	5318.31518091705	4004.14828989192	7303.28895635086	5485.30967374804	4841.80703082409	5337.71525423278	5230.37233622136	5887.27352241317	6569.83401536373	8987.80523070394	8209.8718553169	5519.4770527299	6917.71871557084	8652.11294312727	7006.76623789141	5943.03076340757	6509.58509235572	11166.2294252963	5104.50558076593	8156.18365898475	6648.50693796324	6361.24487731312	2689.3707275549	8419.69090318173
ABCC10	8581.86026855554	5773.33217509172	6647.68183390628	3161.20174512691	4101.58542112918	3660.66405922914	8054.45535000234	3878.36678225623	6518.06533331178	6040.29383751645	6372.98213957009	5614.36861405807	7814.07085974817	4939.0921869845	3673.36070948195	4471.17369445186	4637.38910848146	3625.42864636725	6336.43999890862	7411.840620454	3927.29905787751	5252.69274993671	3694.84635596101	3428.55598445102	5186.40544449661	4970.57145975938	2914.43004882626	6565.58346668615	5679.826165443	4193.22504640191	6195.90766155462	4407.85211063506	5196.39711118717	6538.13384932077	6452.36728030892	7580.02953192457	4544.63767871113	5536.44282722167	6550.97975034745	5498.65222543874	4637.84315737182	5258.09046635509	7684.33902355301	4454.18318019331	6056.09918314872	5142.90759392288	5266.2168208753	1895.70108434396	6759.1851706873
ABCC11	15.7132742239809	9.01503769951114	10.5720914334853	6.63991418236105	10.5030461750101	8.11038409991236	29.1600963046707	6.85011069536968	15.159121527353	23.2301339758732	11.0405036029497	43.1818532232622	29.8712653555705	14.1240459208679	5.98029302490199	10.6646179110063	1.54996506422875	9.19678223835914	26.6804639835696	12.4712943958667	17.8475508316105	10.2854200133556	5.5384343605064	3.6849727859433	5.60564528680781	17.5574663509148	1.54746195880777	7.77458397090856	20.4007921510017	19.1237357232192	4.75273792534845	25.7983559441411	13.4896455096576	17.0861042965167	4.56834065911187	26.5498848564333	21.8775020244911	9.17483386342244	5.32426445709408	31.0055165390707	11.8489103752945	7.92681732396271	18.8907840490371	13.5403742930567	30.253990467626	13.2230957021375	6.64013279119305	3.89437146028312	24.8053096752767
ABCC2	499.246130125276	384.988501588878	239.241788160786	163.00403633652	337.235576363769	279.865652763038	412.69905547515	304.833041607055	330.946314263844	519.094742091869	240.19074218084	401.817726746068	353.312742649927	310.962036818231	300.342019756702	335.318694553146	441.78932285391	282.493462296932	569.030774367252	752.923923605573	223.873497988406	414.359885947131	232.255363073281	343.277402006636	383.312287356318	277.351610107882	240.906261546816	451.697213954629	270.650273553273	243.798866574272	274.206973845016	246.914589698005	265.472072451552	250.611746055135	329.48492517304	453.235266431956	245.525527172826	243.188971483287	348.026390487282	395.8100888561	323.703073690668	305.85115119818	555.175093409395	259.304251299357	546.989878203048	540.844938972797	326.596538947484	100.688091850151	417.590254035133
ABCC3	1398.12827226778	972.81909015487	1514.24766181204	638.725081159646	1975.39482568501	1952.85788818583	2991.36419317391	1757.83540858909	1133.0056407409	1223.94824172542	1894.75320382196	1636.92779573405	2338.19535377037	1717.45261050573	1618.15598908657	1273.48293145376	1911.7277121208	1191.64887988526	2076.36894859788	2145.43733924999	1092.43707249839	1239.77197714878	1107.47089662879	809.116232092233	1396.81077448791	1393.63841405523	1083.35926625815	1523.59009748438	971.194140266827	1046.87266915955	2928.72588145328	1351.4646144829	1672.83111828545	2016.47450242783	2078.16305387563	1846.06132544039	2268.71393266731	2407.9658493644	2078.82571579862	2003.41262606116	821.985497363181	838.197756571385	1336.87638194604	827.325843500374	1893.42655780955	1672.95080677356	2053.10877642016	420.885137104673	1219.296819899
ABCC4	709.028894077467	527.099472477486	612.564757835243	267.549142199876	475.220116634278	431.838841236799	1079.00563293794	666.107947695863	808.724195902691	886.063093661363	601.78512247468	810.141284314458	889.615706199541	748.597664002718	632.886141121372	801.725583027936	583.211389618233	429.144229651904	841.120611145569	855.62089467672	481.663908251226	711.775384549869	355.604391663618	923.464121874697	587.072168969042	496.496678545734	598.847649566719	785.732482135114	690.810640457817	266.529593502266	757.8708038958	606.641255889021	555.681642897858	683.936973404608	635.926175945573	691.442498468917	556.035829263608	694.523325983468	688.414644150003	820.672276922782	603.420998666108	501.868732780898	751.06435728314	414.907133974332	686.045354181511	571.990154290041	467.418019196136	260.827247650568	801.160059660812
ABCC5	8071.2911969833	5860.26975996189	6876.06472303677	3358.87987757856	6011.68225577684	5168.58981612221	8095.66321147259	4826.75325109697	7715.41054492302	9915.68710985333	5121.57768628387	5620.73263102165	8910.0605860189	6369.68934870521	5559.70034280956	10558.633455169	8455.07525768566	6505.52258306611	13190.770495165	12681.9355650117	5006.90257265282	6761.13570298022	4262.78611594808	7334.26446091598	9327.38733091155	6496.32377747059	6020.11448261706	9216.98675963597	5233.05904407888	5078.05112508333	4587.24364344532	5671.88740212027	6251.83420068456	6398.40908048454	6039.98111472453	8338.98766334584	4791.35793144668	4455.18288830692	8112.61423905499	5957.42985356385	3503.4146804175	3889.33871660353	5062.40230157322	3239.43944990365	6912.71695741104	10705.081184641	5518.43364372405	2451.02958664817	6671.23932093203
ABCC6	1575.6981645821	1424.70268648118	1171.50867915722	623.199064511103	1618.64026754413	1539.17651341517	1281.84367368775	918.080371579867	929.898457644175	1325.02385553681	1057.41880794149	1110.13424758109	2243.07522967871	1691.70967022715	1062.91101233321	1583.10841475367	3484.92863632394	2387.26079133713	4016.73531342925	4040.05016115468	1569.86109871128	1697.28345545501	1541.80177549978	1777.70842526714	2388.291641509	1544.82016751476	1495.11927503147	2223.68967872514	1011.29756750236	1344.6358262843	1473.27854687141	2246.69734664253	1924.33831773175	2290.86717745249	1888.94098767934	2373.67156567241	1557.00223126524	1259.76102996727	1870.95875458389	1254.39107122521	1138.00412466768	1133.00241675705	1191.86493912066	704.428027739592	1291.35412559196	1860.71450497918	966.572058768149	554.912169257268	1423.27170150863
ABCC8	45.2996899400661	38.0893238301113	18.6772908086112	32.3980852830987	31.6093588812251	60.6866384500937	52.9400876098719	26.1169926278087	42.747346068559	60.1376036414523	46.1724815827493	33.6877524828973	55.3880831166523	34.5689562556638	31.5093452971697	49.9659119081994	28.3871596244251	16.8608990928519	56.8084973273665	42.502998923448	10.8133690380187	39.4721830944981	28.617530914538	35.2740604920559	55.5790478248241	22.6334042416294	41.7430737930794	51.6197389315199	23.8112075771661	23.7716262572177	15.1486412764156	33.5239648710422	30.2197953531248	54.453270020462	42.731251968892	64.8165840721759	33.0180043151283	36.4532034383641	60.3620886782806	41.2409008037166	20.0725644224359	28.7802235501585	43.2610470258103	31.28149036401	68.190230441597	62.2522174374598	53.243811797385	8.916623771794	60.4691931619793
ABCC9	643.796689737688	464.250049849622	434.832740966212	304.815707912095	443.264332767248	384.611798036571	836.680386208447	402.489763155252	795.163808631608	753.732665762193	452.367710326169	609.763581228315	757.357002120307	459.865125041913	382.947795165894	817.143427444691	425.347462428029	449.135830317948	728.004534909829	786.849213237727	520.170213194171	842.699929431453	351.239395270875	801.38418834692	737.667118430152	439.147394354785	454.579577056334	938.546101294899	490.084493330165	477.134945407755	245.206855115628	324.019092598423	449.23464543924	413.593168552542	493.014568672547	855.771732975442	369.238243828411	381.93819597123	754.188920097515	567.005561554142	485.040211537466	686.900500271358	1033.44815753585	594.584333035311	788.976768130006	812.137832274857	469.204505207924	202.644337706042	753.021215097979
ABCD1	4400.98261094931	4471.36736749041	3695.10154591808	1748.97421813902	3964.43117630611	2474.62151489579	3650.94010658169	2860.57984498611	2517.65450434037	2821.67312255842	3606.58473902419	2850.57282763612	5257.74905020105	4143.18214924126	3194.15291993419	3237.35092518651	4163.10920053588	2569.22828887217	3972.39074639996	4625.62600503222	2995.05133729416	2887.18004049657	3124.34125838881	2366.28818214184	3672.83390410125	2994.77211058059	2733.38546602346	3383.10207704204	2840.06438234238	2855.99145693961	3838.73565397176	2458.33907463609	2765.88255221962	3730.59543383703	3801.92187895108	3541.47643900532	3697.17229913502	3884.49044821969	3943.65763779844	4183.35328799611	2845.30003070576	2846.06191469052	3420.69346043095	1778.23758104004	4757.67177736881	3474.34352914462	3955.56623052814	1363.70281947952	3220.1063509589
ABCD2	876.630594839769	639.289183093138	559.18427434905	248.287701801736	232.723336885251	268.782359930474	834.790097521746	711.4022941008	852.953775240302	1046.37867224766	520.445394091658	891.164679892733	495.475279898295	487.822222660304	359.821275420336	698.176430471944	323.57313747927	361.244320928885	979.946767394219	885.711847742906	349.196921433804	638.501010812318	289.776794194965	1385.47959077234	586.042119727098	581.938817902555	394.70881042119	854.916809384213	694.232341883962	217.774447548556	491.83445314364	454.613657149039	557.953252105613	564.238999681606	362.706072573362	608.048510935397	270.513640884937	362.350196782126	627.959101588257	738.17205962703	492.54767770763	752.415933001525	906.493480570518	618.19260823665	442.079909915606	505.591783176197	321.860234462811	239.400899193048	1146.02182960848
ABCD3	1312.98741521237	1101.12667818045	932.469407531146	531.607350207229	786.315165386702	659.027108434968	1859.14185655836	1241.24751751973	1580.38379885038	1681.61673837734	914.922268381114	1252.02202880611	1480.89481467938	1039.40053109324	1125.93572939409	1618.37217180364	770.48883987872	825.065725674197	1756.07940014267	1727.06948705646	713.509509285456	1131.57065224025	479.967150477745	1676.38178214499	1207.81802101771	1018.71978171836	769.758088830811	1325.30247463276	1211.07875878759	876.443026469496	868.933405006492	724.322015851325	883.537230216177	988.078005789076	906.835267535521	1199.76770389628	628.395563651038	764.111855267464	1113.27761132539	1221.15813422803	1186.93050641814	1185.78236349133	1410.33404205572	953.499253814071	1052.42678649132	1059.27844887514	670.168476291812	434.453608368108	1533.40331757261
ABCD4	6847.56481294445	5547.16011856753	6513.32850736486	3484.38198619964	3517.51794000498	3237.73275893862	6803.60986784403	3632.8244252232	5675.52395300654	5595.69666425858	5299.03803178988	5661.56966799306	6843.62138801305	4594.65086259149	4083.90825125692	4721.41112441514	4473.58035702848	3239.24728579898	6508.59149988672	6921.04152451335	3449.36223533749	4317.02197818481	3234.202634819	3862.72116607063	4608.7114779769	4635.15207972318	2808.30695712333	5572.76837253494	5054.82546857912	3856.66706623531	5796.17383496461	3968.06428057109	4125.88552631434	5753.61132531166	5265.37834568449	6332.81007922932	3990.75012256609	4790.36629926636	5499.2658586819	5281.38534723666	4467.55568108265	4790.49724738652	6416.17715848888	4178.46297968537	5461.73805816389	4501.43750648603	4768.81180078066	2037.86053492164	6126.6107017873
ABCE1	2523.17058739372	2553.82505937254	2028.89233708421	828.501833609044	1287.6730860499	1017.99342777497	3032.73554002161	2226.83894405508	2995.45946791113	2752.57123749829	1507.61475166257	2379.97221699968	1955.71924794693	1636.68137200815	1536.32195990905	2087.151367553	1546.81904081266	1599.52752124002	3190.6675167909	2909.47844513746	1174.94626776528	1694.50165737828	906.930749884424	3061.68073768399	1353.26018268492	1559.18697503737	1172.38383784584	1941.67277220374	2448.3042576479	1091.88467886907	1723.2200651154	1259.56272188256	1538.6146712784	1862.65426098414	1124.57909744398	1518.6411496103	1061.42212043277	1193.76367288169	1611.99090393632	2105.33025574359	1673.37840782754	2091.73008629266	2553.05476885822	1553.88745372465	1793.10264091601	1815.82280464572	1359.38262686499	902.934889801558	2504.58072110912
ABCF1	10631.2939469223	11187.5859694193	10522.1723756586	4318.98190055605	6470.72349607175	5570.88634446236	8918.37331635167	6445.82702572864	8817.1213401048	7482.54024712544	9798.90106126213	10018.6151131483	9608.59758183259	7846.59428482695	6083.55284098139	5390.83442557387	8163.30564933219	5863.75381763024	7697.05510884213	10935.7241594892	6049.58898649675	5964.85152465959	5898.19482091919	4863.84653383622	6156.22527104196	7519.79867843755	6128.26427842551	7089.68296895921	7784.15560330581	6833.5203679491	9694.36970947668	6281.14416622534	5954.90237355087	8682.04616817402	8997.20752828563	7219.40812225271	6822.65128792571	9276.62362452485	6576.29747725723	9390.39292729494	7629.63784332522	6863.69056637619	7926.49034392029	5530.3086548924	8407.17516071921	5099.81540819885	7091.19129859718	3745.06748096891	8257.12119105316
ABCF2	3714.04097831981	4284.80151578369	4107.43932555261	1637.13227594549	2595.15908870833	2052.77404748145	3805.54252972495	2818.52260251311	3815.94536573006	3476.95697376005	3531.59657150513	3645.19942360836	3597.48669523452	2505.72278625112	2670.79298310687	2252.49228864535	3115.1192468743	2239.31236558018	3494.26405751715	4013.15716458768	2148.6149045601	2258.41125747652	2095.92992166172	2206.83784108082	2711.29304634445	2857.50631940769	2153.14002630575	2716.25045927458	2899.06147932505	2107.92259313478	4061.98122210373	2121.85604984231	2479.34033351383	3229.38402211623	2978.25236153856	2438.73802478879	2645.2356679023	2595.98757006791	2746.69933714284	3265.32371897883	2794.97729161388	2453.60391067926	3135.68253304231	2092.90494820205	3206.31501340112	2017.85819359937	2954.14362827197	1390.00727563256	3205.46426514005
ABCF3	7282.63106055216	6950.74744053778	7589.57979821686	3642.00577385361	5107.6824883373	3843.25591748363	7117.65356921311	4571.25331178711	6140.86430690728	6024.04334690009	6837.04839181784	6552.24241170639	7406.08624461353	5855.40291707777	4507.62046178061	4845.06106826318	6365.4308702564	4123.06500837763	6684.44117890501	7979.54654178331	4814.29846138658	4605.20075647195	4297.35095035077	3610.84644989976	4861.62651649591	5484.21721533577	3924.86695647143	5616.61334950197	5718.20770826023	4627.96165132664	7563.50317871741	4540.36307669941	4622.27635063322	7233.31068349655	5983.10160052248	6168.71458136778	5201.43475331278	5931.69380074416	5331.48299422197	5965.50031358895	5038.8371685191	4885.39085438975	5944.0114936108	3918.24298881519	6949.91807824475	5033.43662577937	7034.7792997389	2488.97981726954	6384.26021430152
ABCG1	6052.25963724298	5305.28673904001	5631.07171687093	2465.34382178981	5284.13309239633	4144.86286093548	2705.33991298281	3121.2278751659	2430.22464610823	3592.78884401339	2960.44107857533	3321.86939110877	8204.02810462993	6065.0797798426	5548.62893119454	6988.01155648338	7535.4447382619	4648.56025883916	6650.26560705133	7176.85288588554	5380.85675860169	5277.30646875936	5655.27330028552	5537.73257787797	8545.05334140076	5331.47112915312	5995.61899242497	5706.92996353915	3237.16585941795	3465.03096388906	3916.88678136599	3991.52191620723	3538.27623422404	4279.87391615459	5917.61939116952	5669.3838409835	5357.11003612217	4619.05881693862	7586.37859355649	6790.78392900955	3476.28723635246	3327.91933703089	4462.50783392079	2159.42065564751	9289.46189026632	9773.7433023125	6112.85376563532	2512.10809859778	5588.73045586243
ABCG2	21.092976716762	9.93904527072591	2.79313118994064	9.92387644545957	35.1109831514332	36.3836473624927	63.9696500090749	46.3894122338807	58.8774192311421	25.1806140199448	25.210795187286	31.0461562947942	9.74638594704006	7.13708949448463	16.7615167697227	6.63578108685639	60.1496108600315	33.1659881501419	103.431735120423	147.050225476998	8.90022667130439	26.3002491332962	8.41321206177382	18.8552691860361	45.942584119734	38.0703790579615	32.7422404156409	39.8699969621532	130.189335088822	63.7362745428785	35.2003257320944	8.01115511183909	54.6852304705747	27.6548978556723	13.0323509817636	32.9034171469962	56.0154211875416	71.4694700467897	70.3062558877035	86.7690405430065	14.3238213254956	14.2753283937621	24.7569175123247	13.3954600602609	81.7267157173735	19.0374282704896	23.2186070950334	2.6542770991186	16.5518141997933
ABCG5	26.1855279849707	6.23252761466938	18.3591133100433	6.16666140416442	19.9001167640065	16.7537338642035	15.1047864050681	4.1808724650546	15.6922999047173	22.3919745061922	14.790493834505	4.03513928230634	34.2788738009655	16.1754115078637	13.8871467347545	20.1464490189512	24.4720259773659	11.0123366484104	30.6700301554648	28.3287740258206	5.06172486561693	17.2528317955623	8.06825464840913	17.0085638642072	22.6879334542595	12.3460404434348	6.13809103391323	19.384514141751	12.2585568722707	32.8318870069967	6.07670351296118	9.45946333385857	11.1151519604365	12.4472107964189	28.6402293363257	34.0198775940325	5.25720632419928	16.7635409412762	17.2577546271769	11.3223592090657	14.1615770960174	16.1532123038848	28.4052561644849	3.19995122389535	11.0722793611766	15.1820566581425	14.2514390304911	14.0295585718567	35.3609369581378
ABCG8	465.432473224592	299.86694495115	313.854448027198	166.880570632474	234.175742702704	238.137902957534	453.896642873797	209.923296695263	257.633356456442	277.528273121917	255.939284409961	270.034046950937	371.059029366283	251.370653183789	180.370268512364	319.691705371527	340.763678514954	264.637476153859	448.777444025337	531.932534984306	192.069742769017	313.56902524435	168.714703792819	218.581450927088	323.973931318385	223.511113737182	208.111903814319	393.190964299725	241.404220975696	188.953574214388	181.319603695455	147.794872231581	214.620982170195	236.285401061856	296.007927644587	535.033672856249	232.785220353808	313.526180453475	371.523689445528	353.845775276893	169.969717213501	252.173291598351	322.785592834507	189.314079613969	388.05418642227	362.481549607874	297.162544577983	114.033758693629	401.477362650605
ABHD1	378.143445854455	218.745271811962	329.661776918972	168.463488690193	207.367324489862	142.064675412924	394.679258123157	174.76326158838	309.975823589412	240.15933711143	273.707382754887	250.25278847145	350.635115100831	218.110966509335	170.740112156277	296.357460667027	211.105763939941	182.256550160289	361.008143698005	364.807584731762	262.640863388801	238.14367214718	160.11051234535	211.246629083434	220.236429479433	215.634068942027	174.451724781735	270.410623281105	205.956665074258	149.84956309686	298.097125318605	130.507054674203	216.045405793779	319.93052731277	187.868433934217	301.166570877305	177.424965188026	159.095844761011	269.367084356276	204.786549039391	196.722599895647	209.37676488322	322.272344718372	274.751324541719	319.505889319584	251.01906956717	250.936936737046	93.6432867831277	319.430893351458
ABHD10	1294.42489579082	1140.16677594367	1129.39849582553	535.348319131731	764.816908555286	533.45577965533	1361.8116652088	1165.76599276587	1460.10968774382	1487.92908869993	872.930627639919	1273.45856930098	1257.63294399972	1044.5464565391	1166.48178698171	1434.15309222318	916.573014444537	704.04398633229	1955.68031146687	1819.46685491487	768.068714002134	1017.2254815627	654.707120940083	1993.64665568994	981.638266862246	1118.02467702047	886.608156182147	1248.93893205099	1360.04485720945	816.044898180541	1164.51501903897	936.748743268559	939.684019047111	1308.82618855542	915.959397762677	1143.98639748438	645.798931463487	708.421694395015	1011.26616083976	1363.17917545415	1023.15849291911	1367.73980828974	1565.52196021604	1069.44855693686	1335.06435943611	1349.02811285855	914.266040720707	523.472451500989	1339.9926025003
ABHD11	1459.80895322242	1527.8649922438	1823.62726115476	792.827662672653	1370.74204320512	1137.24054152862	1598.48039124471	1081.25377321314	1184.80433068365	1155.92871369321	1414.24462076168	1327.46326112768	1828.81527051754	1330.32706910099	961.401634377819	1164.54759824394	1812.24043284577	1290.69556268945	2056.32665518139	2095.53167643404	886.075567091094	819.227265481811	705.101962346179	793.681882606303	1264.05497236992	1254.59835117835	894.450672591647	1432.19313067822	1077.33612507109	1020.13028935487	2022.28638263163	1341.25011824243	1255.08352179328	1738.00914638574	1947.45594994551	2038.73183941354	1415.56027933062	1292.21295186483	1317.0631108944	1429.42196213566	928.9553725807	1039.54920557931	1067.43623899995	751.770304102419	1681.31899462718	1316.75735453928	1450.57960273515	507.764851317363	1287.03083172558
ABHD12	2415.96594754916	2539.94630118775	2506.31472783152	1248.95419616488	1890.59201027703	1488.87552142588	2874.01676075467	2053.72407023478	2475.54722348969	2002.49936775232	2377.49593663719	2553.09682747671	2287.95689946113	1785.78576457341	1649.94117273205	1369.65125530834	2122.65849943182	1769.28773046186	2526.91670410819	3217.6434708627	1640.83094067062	1591.7065751503	1526.24302126715	1714.34754336076	1590.41510764571	1696.79904385997	1242.94278020499	1663.53660951973	1700.07752112825	1293.34227527858	2962.74253643239	1771.0037533639	1772.55083776163	2307.88308291459	2338.57148939826	2139.34515249315	2014.39487540578	2097.5991128875	1529.81086725445	2265.81487741698	1909.09320792462	1725.41045484589	2176.41836656726	1050.017963347	2314.79327267744	1417.87872993348	2063.724877568	742.622078517225	2152.34957073327
ABHD12B	529.745744172856	444.004216303818	402.900457873662	174.163216895559	539.155713087755	569.773699695564	480.939192863584	389.29458569665	611.120778224154	867.575771221419	386.153100666686	532.782738227935	871.417458396642	627.401708987295	562.142020789722	1146.29884183402	682.052631706808	569.949238713193	1110.80477938994	1185.55340051253	809.433930226268	1060.05149787088	607.709692714287	895.102152289402	628.173522981719	390.301224270136	604.73068142832	746.897674577678	283.111821057408	363.259951260798	240.154119612983	313.260292281297	416.192617278021	421.132022725745	508.987228870227	624.202034143656	438.95444173757	417.805963928995	780.94309410898	614.200307167679	432.005011549338	523.208033312294	929.870239821606	492.763436597231	1135.52553760055	1534.92731347723	667.966538987411	259.668834431763	648.584204766571
ABHD13	876.573651415956	682.535037547768	701.43968021001	443.272386836146	751.516597215278	500.562490988384	1279.8613061463	1491.71442791993	1483.56196563152	1471.58888310991	555.642026550118	1162.26920018808	1058.80849007471	871.992895329079	936.075943785608	1740.38087579008	759.993761891862	891.079245918652	2834.76778471759	2176.61092925832	722.43031397251	1000.18440097515	472.869908279104	2460.60296414849	1242.52478507176	966.17566557446	1105.5165397693	1928.61648391612	1246.12698007249	740.184843942022	845.535417045557	1033.5964900524	1201.51094849143	1317.48081754292	801.509090663749	1026.95098826416	568.243173919533	594.821938265016	1172.77407584098	1248.36057788303	1098.07056936917	1166.77190368297	1407.59104125282	815.477716336968	1010.11851601654	1380.68084299176	717.640345885337	642.351564785286	1372.95333508231
ABHD14A	1527.03106471409	1697.37683527536	2025.16098045403	936.571651969433	947.419430779054	783.099025073329	1574.11394882397	1155.26316468895	1516.4117762869	1358.26064309075	1709.98019321084	1612.13805795117	1541.48159108098	1050.60938074296	971.338273802227	873.338828711816	1337.33504880602	1071.09327440761	1427.93723038008	1775.87783857799	874.586524461787	880.896014107356	847.929170110592	910.738872979927	947.73915169838	1183.22828892518	1018.67453860529	968.645905555591	1363.11953160323	892.948384188081	1773.18812908586	857.057310220384	894.702586905794	1490.37395195815	1101.22779534056	1243.51528638654	1080.89940797153	1017.54321566358	1136.10731239399	1447.28649468292	1173.80517281458	1014.25818543667	1216.38448851904	639.670815346853	1156.28237893932	788.886628775434	1186.68199244851	473.052607312878	1147.99323476152
ABHD14A-ACY1	220.626481942686	197.058608520234	343.724949051578	117.604330138426	61.1742747838567	88.6322415954883	150.726270787089	189.804164377589	162.562489825531	182.712545520888	119.025560346623	315.024231114291	111.751356441731	204.960509528134	183.072883721296	77.516311909889	142.879764175037	162.797911065421	128.00865828341	186.942886470878	59.7988588216879	114.246143390586	138.263352599471	196.903784400173	132.41364517368	80.3500690538212	124.230703978136	110.072582925609	103.631964846496	94.2849448874343	285.788178364295	178.602741676249	59.7355180586777	264.617780407725	69.2633385929264	181.736761174832	173.899942240285	208.680814682648	166.657161698785	75.4328195635938	168.693139402877	138.920772622343	170.640656568925	44.3969592231298	205.204119298745	100.993791441285	172.303274923663	37.2515679286309	168.002909086852
ABHD14B	6877.21957810612	8044.68648481021	8590.49414592563	3668.94066635868	4155.78005215612	3492.42197095428	6022.16516591937	5367.53173128988	6800.53177828893	5651.30823423064	7469.38036780799	7811.66325063839	7044.03355403842	6116.19937279973	4481.18151699893	4009.26668908981	6565.11338653872	4195.10145018996	5764.67466323699	8207.81810694415	3396.58420418967	3049.48571992271	3380.50143653048	3130.69850841626	4048.42395657541	5086.62524952278	4006.89570136601	4082.37196466447	5769.05732262086	3826.54865131381	7877.4644607213	3938.79751204756	4222.44479630422	6443.53350678569	4275.59504604028	3529.68072152524	5172.42951547951	5217.96239291049	3905.05315208275	6019.0779951336	4928.8427760021	4203.70908527501	4979.88278454878	3496.29535574947	5155.44595216231	2875.9977790626	4809.07353871263	2340.22012340234	4701.54567629896
ABHD15	4355.90519345446	4027.54906918405	3773.35096351522	1817.87499725193	2568.8962514665	2054.11025031196	4413.13332106652	3038.10545606898	4366.88714153534	3919.99929958249	4122.85940079484	4001.60803625909	4205.15233194335	3447.25992176105	2721.96717291903	2538.53268797042	2644.56685838263	2077.63678045234	3749.95462089759	3961.08937675151	2340.09774260214	2658.68623625399	2418.59174510917	2828.6781904028	2707.83119216107	2660.32742867448	1915.92467064914	2813.55617550198	2837.67273637737	2196.57143138005	4258.76615288812	2191.57090156665	2989.51181673157	3686.14356092486	3422.72157482028	3722.02588977852	2351.68264034783	2637.77164207888	2540.29584238126	3210.54638428581	3266.35820657965	3214.4505796908	3598.63501891068	2184.74417707734	2509.95953196491	1836.56210635447	2368.23211249669	1157.74188436859	3225.05899182322
ABHD16A	6792.62043467811	5845.47029521234	7605.54434869027	3208.49064265055	7580.29935586916	5820.69330113328	7627.11722179605	5677.0252405092	6521.77822841947	6545.67797715912	6203.56761456873	5883.26547216451	8020.00865832093	6158.0011527697	4895.00551235154	6235.76781780116	7723.55156967063	4997.80750164468	8873.69456811623	10019.163384443	5934.30029015248	5532.14558973923	5326.92741391272	5044.56696900155	7034.02208734971	6473.26760200711	6440.66062116433	8784.93417243604	5490.04503329063	5680.82809435121	8055.6293942697	6124.55969224475	5960.41535249641	7774.37079663105	7707.16324873138	8346.63795083121	6745.03542702434	6206.05387532981	7660.62978387675	7759.71128209373	5290.74904975432	5162.52266531964	6254.89777020454	3790.82387413943	8035.62159951608	8017.82915361447	7533.72396819293	2945.23103908126	6703.24705704595
ABHD17A	41142.4267029704	40001.4044032402	46815.4100242673	22837.1316390573	32801.079192235	26899.100059598	56412.6002979833	36904.9265561882	46061.1314396095	36915.3525305592	44802.8106076468	43600.7183579708	36470.6041872426	27501.4711827802	22781.2175034295	21537.4651486002	31522.1304275817	24331.5838462843	38748.6173637103	46217.8750200168	30647.2244693108	27657.573208652	28720.2753422048	26112.6802439917	29591.3734567757	30916.8165951255	26414.369595581	32955.8464818382	38468.5841154604	29379.8547866276	57587.2668857746	28821.0447173957	32820.8837747434	42380.5351430324	36641.5462563534	48792.6832651093	28772.7689861347	30781.5535216231	30847.2743200401	35248.7224774768	33744.7834528044	28735.2627958474	29959.8860465895	12572.0846804086	27611.8144119844	21974.7173356415	29256.8066461878	12821.3314016126	32824.806220919
ABHD17B	1494.02676100912	1266.75392192584	1182.07620812588	724.668362404868	989.573464008441	719.56301633675	1563.5782379406	1119.92849898473	1308.09623800466	1264.72989884648	993.899853166163	1083.414281055	1218.62299468813	921.726129838951	794.058882789778	988.909601018694	894.144566697582	877.186737612205	1444.09972461112	1705.53238396343	898.633773660845	1075.46100035888	677.373017983901	1090.54123361639	1038.75538798501	889.266645554231	1084.63168848782	1252.51655543602	1000.42724420712	820.932869442648	975.148182560368	750.957596060498	867.929324553861	987.77885258816	1080.77177699723	1298.75544194309	866.45795846848	867.23996995326	1034.36044667831	1266.88059438065	1088.28346049828	1104.69211784526	1405.38654679348	870.61544977959	1082.87661109789	999.95256938626	856.694084678259	497.475755710635	1242.93644983384
ABHD18	2216.24168313311	1841.62176721209	1630.33593144051	1037.446396774	1430.2087454606	1590.77092122165	2737.14858989832	1820.18709961416	2456.07313743134	2555.49286748433	1358.26312227185	1884.81255150888	2264.81487015779	1434.57087149872	1352.67600687399	2132.6844613591	1376.50492387331	1509.27571659285	2759.12493786527	2875.91730678003	1394.68136735349	1919.44031873431	1098.68114343087	2604.4876716055	1987.74648561913	1278.04614023633	1399.26623024885	2100.75653068956	1774.92339396653	1356.69662539192	1304.1207058088	1422.08612069091	1508.24767102315	1802.38777583527	1537.14435156267	2379.66935696907	1186.26815651679	1216.57224599507	2185.70870108088	1876.04471940484	1545.22134264597	1650.68708168941	2628.2887046521	1695.65830984075	2056.84974286325	2250.1677265051	1643.83224741475	658.091213630604	2470.66730129311
ABHD2	27484.3048949765	22847.35152701	22154.7091734042	9727.64838177788	37800.87563115	31509.1727591492	28679.1640800015	23854.8630889578	24592.6886516347	33800.2252629408	23675.2818256683	24543.5181606377	41378.7898814337	28417.7915349245	24077.6911252835	33526.3126786557	36710.1134081054	25933.5343841455	37082.128787424	44289.4309772051	26070.0506242923	31669.3204218341	24433.0635801423	27237.6217137211	35472.6873832997	29381.2853659096	37168.5153199557	50284.4220515373	20052.4618625073	26837.0176572792	20035.3272661759	22259.069294587	21182.9547347748	23696.8431779737	30569.5839710231	28003.6579100505	21377.5557323955	24926.5231688515	28934.5632185372	25404.966684053	18760.0243637126	22193.466740694	24655.5470013327	15044.5834141545	34466.7041078256	40060.5645898443	26329.0802118804	12725.4844417419	35808.3625244982
ABHD3	4199.38958283045	3281.12614225436	3207.26480574102	1726.06802268039	4377.18171167369	4219.20967684601	5828.24316159698	4236.39983698303	3526.20797572957	4321.66578072993	2246.01688413409	2953.91684337823	4929.0532252211	3471.45213068629	3283.97449280001	6075.27878916144	3492.88500812253	3059.56645116564	7274.34712828653	6622.51505554059	3452.26099116456	4422.98324471682	2604.07283634294	6489.32453379761	5007.21490416589	3582.43033204992	4437.16339277084	6257.88276137884	3744.46290121952	3491.30207325858	2636.93275899	3010.27614367365	3594.10583039864	3546.32486823387	3923.6374300757	6356.0945744665	2685.5031345124	2399.80353055533	5088.41274437874	4234.23840693621	2748.18076800394	3261.75560923158	3926.99299410328	2441.81148636464	4494.75531193981	6521.51299960009	2995.42747379332	1653.57442011549	4963.47831114641
ABHD4	4956.35683056846	4513.81945646029	5721.55358433307	1947.69352122946	5983.72613351458	4547.56638898503	4764.93145758925	3904.85512857519	4162.39232163137	3882.0773009718	3732.51185813644	3558.27465669525	5334.25135959524	4190.09177779129	3661.43479819656	4231.16649944057	6779.0811349468	4054.38902231167	6991.12229684011	8040.21963247964	4197.3647501979	3938.35487886972	3985.87496008343	3240.52933873618	5171.13857250866	4522.0912478832	5748.98117898007	5725.98949654794	3552.96853642742	4328.2501938744	4664.75258166576	3981.38030862608	3526.69131928482	4464.63491875831	4547.1652044137	4332.06825422569	4841.52378121225	4618.03453376799	5589.42576576775	5787.88137868244	3837.46443874596	3532.03530882181	3216.32585212066	2654.71434244462	4369.26928355306	4432.00744299892	4382.96805539772	1777.79357314819	3963.82312655668
ABHD5	5675.98788321714	4939.85602438342	6594.1530307464	2574.42499326053	10936.999085666	8788.00291023542	6760.71940250235	6475.84884193164	5201.70144537436	6153.38156711123	3759.56482565275	4072.63094562743	7834.47968058318	6109.18831359735	6402.30198808716	8945.69218452145	9666.56199257714	6186.35601269801	11545.507298797	12347.7464461395	7085.34046582256	6892.12864225105	6166.17562701844	5878.04822318536	12259.4175167236	8550.41236857052	13162.3876247618	12752.7537303106	4574.64206968911	6583.9352872029	5889.35874381573	6841.78807019286	4961.17439745022	6994.74577319726	7024.59800702399	6724.49848825064	7525.71510479052	6141.27627633453	9202.65740798095	8131.21174854457	5417.65751072875	4889.35867170568	4723.8145028197	3361.39233311263	5507.248984132	6660.87491297675	4556.59061817003	2902.16918893185	5831.01937360543
ABHD6	726.796287901924	729.643380017128	771.86312653934	337.635842804248	573.520841160264	460.142051322315	1016.87820321542	701.916822204222	783.433303644922	758.35594613569	560.608335222874	828.556979736778	846.778382169595	769.004375775012	483.933038247158	573.07349836123	597.444594485238	444.783639236939	840.788669107453	988.947589435043	663.701384105735	651.035245357305	437.390651160952	521.524778593976	624.180674486101	678.169572390699	503.487502431295	660.110765171219	756.235008534155	645.597517395542	841.07949411096	606.387236907697	682.23281623434	633.630050529545	642.488160826172	741.894274184822	644.790181875655	614.912822836361	554.445773870432	697.273900148209	617.841187470286	583.285746740355	824.679525122857	706.561966460562	889.07782997284	659.588630941108	533.128726894037	235.037086779991	878.09554078086
ABHD8	1963.48421044906	2070.54027690074	2121.81035668278	1050.55018782517	1734.3149636679	1246.79415466525	1862.03643326564	1621.73403061808	1555.20126264936	1553.80790267444	1764.68617166205	1590.31620652328	2268.83874538204	1786.42969562835	1268.87207387575	1246.07729384624	2267.62372767033	1418.51334587303	2059.72020514591	2621.78847303204	1488.52482752787	1262.46925736123	1409.49088042662	1124.1419768218	1550.59573122887	1374.13723615143	1179.11248710973	1265.0009350006	1350.91728959095	1225.78718276431	2166.50509449056	1117.51913573382	1405.80871628333	1943.09397120002	1689.92145066404	1789.36923122032	1679.99543360532	1421.06771701591	1513.9302442045	1639.72951982659	1529.03343513098	1212.41333217623	1310.91845321423	564.504388786865	1658.50787302894	1264.28793713675	1644.07435131563	600.708693190684	1560.08429188864
ABI1	8022.87112144185	7246.26382549458	6261.44713242159	3010.2194138397	7499.17425555559	6144.42893271427	9342.27703007195	8039.69700142717	7968.24507583176	8399.58907558952	5423.16221468579	7425.48114489014	8448.75605080712	6945.14068984458	6252.52236441551	9083.30176439037	7638.16930700912	6137.23238327863	12822.8144509229	13576.7074227966	6049.32405663603	6937.52632341977	4735.78005222686	9139.04147741977	7666.36095023671	6840.60472752554	7911.83474989428	10301.0862639414	6573.23626175553	5498.19538571435	6140.28655589054	5721.17068524863	6507.37140839508	7506.63112661749	6643.98063886226	7066.89503557816	5484.86366303773	5959.84130112743	8313.24655075005	9652.22088997954	5491.05633866412	6611.40428999807	7243.32803725054	4721.24178027537	8334.45331247127	8644.40026926297	6034.24115499807	2980.04051017607	7553.59278432443
ABI2	2431.23044890723	1980.49523996357	1640.15072519953	1034.83181932212	1089.69374163301	1130.90345381459	2670.84648256845	1524.84369220614	2269.22249820408	2483.25046265196	1691.52227278496	1843.94481988831	2227.79702845663	1588.09193680402	2062.26074275093	2223.68083657316	1290.14148560045	1218.46712568618	2334.05933497804	2368.33434747973	1236.55616501857	1665.7090862621	1164.82324679349	1968.15048665697	1681.88390526821	1800.96444255581	1323.00639467581	2061.28020304107	1693.05402808266	1362.36807983155	1247.41422621481	956.918134919807	1434.93929275561	1548.28034147107	1480.81963317799	1916.45554330657	1273.25099244841	1837.80980097563	2101.97504575157	2010.22752678841	1450.03038125236	1369.56596268673	2515.99446840979	1522.27979262759	1680.41127422989	1480.56107794808	1190.95328842895	709.163101732811	2436.65202004311
ABI3	6836.98429385223	6151.06136092608	6161.47104977941	2678.27137349672	8545.68773671898	7013.66444989412	10683.7844316939	7175.54878115999	9011.66055565749	6233.15414244598	9896.50668935735	7848.68845812709	7723.92707517958	6151.28248468432	4903.65122454754	4214.64142325158	6570.36980309513	4480.91071090416	7304.21375259248	9227.59330976721	5381.69917993438	5473.21056118756	5422.94910238963	4482.23156909316	5939.79065861164	5825.78128339564	5304.34197380593	6773.29334568623	6164.96480820959	5175.12205799334	12247.2326408161	6196.15213848054	6191.04244439089	8071.53446842222	8162.01081736987	7385.09492318093	7601.14856232065	7336.80740919421	6187.87139641521	7815.97573653846	6378.70111274173	5435.31012274038	5896.57624642533	3571.7845301951	7863.9637292719	4527.96754199439	5633.45294990494	2113.19077073596	5298.20945831301
ABI3BP	218.049773112455	87.3289587323276	89.3545315632516	72.0028277678883	141.921300744036	144.521591813201	456.141600969499	154.743728123574	276.624187770022	300.799080504029	120.473152057145	192.216846823027	231.44464362553	104.831355885545	100.241066131803	281.028135440208	123.359182970503	126.403858043147	266.811969917224	318.779287830703	129.969171819701	236.281650773922	86.656733778129	318.784415360772	218.985796721732	135.961508032912	88.7088248562564	241.248947646046	197.081872368215	145.600003913773	78.5432445843563	142.500824023914	162.75337114117	84.1683606138344	115.148688177789	282.101891308741	87.7703977828136	94.2045764573695	261.541763507772	209.245760427741	116.246078673347	192.281300301427	355.466912523509	138.170502304091	169.573873557458	199.576832722779	100.505266855595	54.8437909531286	306.948133499734
ABL1	4271.87958215944	4153.92332839448	3489.91279669666	1519.09526690769	2937.44586682309	2621.26843885929	4272.91609034121	3080.71206031462	3029.11474380465	3574.82907567704	3627.50029188706	3542.69742906724	4287.30494477305	3077.97635510005	2191.64401451567	2253.51093473238	2733.50321984759	2006.92822572906	3415.76236492918	4219.03807592092	2280.99786399639	2873.36080187656	2117.41321277407	2491.00254404497	2789.02761580442	2633.12631452996	2104.24078437003	2727.29699819982	2847.86854360027	2355.06330404115	3259.60501549531	2051.53010241085	2168.95021883925	3120.39557535665	3102.86958617637	2612.46129386626	2487.52022510978	3100.22055400371	2760.98496957322	3101.92389139383	2596.21873111487	2652.83136635112	3605.05472176765	2050.0947606615	3213.02992917276	2297.80129244253	2752.64425892359	1099.97514250935	3342.33272962408
ABL2	2188.30268950404	1781.29308819015	1540.53449792507	1113.72637803899	1370.30657414078	1016.47881146759	2594.79059822657	1215.39103793639	1875.32257727697	2325.41706290365	1523.62925353713	1944.70554999703	2390.10564474242	1777.42479731728	1456.1968607066	2271.1157918273	1618.3248377139	1154.67379382571	2572.70030100644	2627.44974923274	1125.44905186378	1785.50905188687	1043.31339389441	1605.83514931571	2045.2897057392	1382.59175204712	1611.1610838885	2295.16283987952	1932.48389135863	1187.51971495611	1563.6527963388	984.319937410153	1471.45745204107	1576.69750700918	1903.66755406221	1906.8153196742	1416.20784397433	1326.69956583722	1954.25895614798	1868.87905741441	1147.84003019293	1467.50708956197	2352.92408898857	1248.9929880351	2066.16145703621	1936.39756934135	1479.14661902806	754.674020233303	2856.53520002097
ABLIM1	23703.5194840217	22156.9491694949	19997.6893140148	9067.09700836025	6130.32648663925	4708.5498576339	13268.9221643194	9473.42246683032	17094.8173714039	17640.0267504026	13871.862500876	16637.3221748336	16812.2090489011	13858.1246603631	10597.490455332	12915.0184129346	9940.54514651824	7811.07949178909	13854.4049080143	15562.5635200162	7834.09988327322	10898.7726426903	7533.78898602041	13233.8008688141	11849.2251821276	12876.8756892241	9328.14647686773	14072.6272085614	14978.5898024548	7621.25402736838	11568.0879121546	8355.86208928098	10275.5796941064	13579.7719643928	9451.22446280165	9121.02114363364	9972.42760230132	11524.4845969897	13352.2058578293	15533.9167733892	11902.9568064596	12794.4170742574	18359.8389079893	12448.7428394479	12744.0847318442	10297.8367684127	11264.7772699115	6610.03456638101	21247.2648007948
ABLIM2	214.548786891551	231.606652173457	313.678479658162	109.29117490957	101.061938717464	49.2633880615848	150.73451907975	152.222128890093	225.396829632279	236.941302433105	201.941346956658	149.362150549566	188.762804337278	126.276325692667	105.539041135438	132.477729587026	167.276393842709	77.5890699894306	164.967405363759	346.737172971231	150.173672460048	92.9798769993234	86.9130882934072	97.0953328612167	125.965258091844	240.011727937109	94.9020210400968	113.991149054375	186.787109035546	161.21853347658	267.341124735989	129.414077664688	116.621133912333	238.939570539091	185.380857075493	158.152211895705	155.187695760194	122.962035526218	217.640907723927	177.039547102343	103.787755530182	110.305644456301	150.720253469814	116.193925865379	105.523555655263	113.182255992865	124.406631193319	64.1265909491326	158.805203574889
ABLIM3	498.08072844109	578.938974642717	511.02133674616	160.262927895981	738.112487873285	490.499192792685	526.320197092172	611.186873134519	570.796148933553	272.273722458527	644.730233086819	602.923505466252	404.262346885221	280.353336335187	365.834982065592	345.068865436533	487.644818899188	253.319041171661	239.258811719273	552.038440227164	548.720018514534	401.991849060376	626.030349445953	196.455319469507	507.96396734266	430.619589516311	509.529327490781	530.052719483927	148.062008811406	99.2059282959228	415.192153325318	241.791661700221	256.717997573331	255.446256570803	1074.51428431538	613.050579345005	646.253715487058	707.206992797096	593.172851547715	839.918044652822	438.823789700923	293.248241956744	243.70923968426	250.547768062074	566.962604718339	197.464066054373	501.132332442713	126.803927003876	175.679077701216
ABO	263.692550356991	222.561316419643	213.394935887178	128.771809948426	199.968205188831	171.061587037878	369.988269171374	235.611627891528	1038.96759204549	618.180510472106	865.855023984409	867.076548018854	963.590002945019	711.943773252704	508.843789085036	769.560437640183	256.233580911558	259.387658190953	372.063015714666	437.812985620055	526.138928146542	710.035157283145	455.927995609596	817.699789223044	522.696307053115	470.68425176085	343.264416691152	560.242185564993	342.793708030194	219.775460546099	371.599102407297	274.27038000122	413.899577417538	341.317086484249	511.928189969466	631.705789695236	580.776308255678	836.80715656679	722.402791788972	672.351477833245	3135.40755491962	3602.20042490101	5834.65783443898	2814.43224560843	1565.44323727218	1350.43012926205	1070.28773282023	1608.65815532083	4846.38321654462
ABR	25940.6651126237	20873.625839699	19494.6369110738	8927.86488161219	24849.6531473837	18743.4560233367	26586.6561459357	17308.0713081711	19743.5985295721	21565.0812567888	20252.2783894165	19187.5246334684	29064.8336905652	20588.3989124862	16547.2122441093	21205.1157906121	23801.3573649208	16260.9946065377	28308.5378877521	31600.8068083734	16592.8234867753	19797.0578761698	16199.050897229	13352.042905634	24839.1490888281	18452.416504261	16497.0099260319	25518.7923565528	16660.3531062949	18000.2514724507	19802.8991536443	16944.4222236184	18287.6204306758	21108.949043338	26749.1506192373	26280.9190638641	17699.110668879	18827.7462081932	24601.3942774435	19989.6123407786	15953.2291035697	17208.5942897665	21919.9637586639	10250.3759410247	23289.8173058292	22996.3075845402	19560.3671530368	8036.96704015293	21734.1094158859
ABRA	22.4185923233931	19.2021478584635	23.1005595587161	26.1949989267047	27.8916559959894	18.2462511610012	44.4883205658582	16.2903490574518	42.1272453754578	28.8562195779986	19.9211987710643	21.5050724928406	33.5786274219728	19.1185166293603	13.028741142116	37.8034591893988	17.1873542053255	39.5550590152672	47.1766085953005	36.3108091309173	19.0597371726366	26.8031453589613	24.2701035722242	23.7932017191426	37.3986444766722	31.9562275301883	14.1772985541477	43.5064919317539	24.0733868536617	15.7204399193621	18.4722665061368	15.2797471755737	30.5134094389503	31.0698002424974	38.3380475403768	44.7608086846126	37.6868003018388	34.2206705960603	36.2562920363004	36.8745072530486	15.7558431252255	47.2729888751368	47.2815028013339	31.0591910020237	46.5451083312712	38.5597973790955	25.1109000649206	5.01096213774885	27.4184374453257
ABRACL	2357.0858175406	2203.95530452303	1999.63387329935	1210.59142053188	1783.46677889977	1293.02851482675	2492.36424397023	2606.97839900675	2573.703602671	2319.31228807807	1916.22628505736	2528.70730835434	2275.53787655671	1841.0601304123	1812.64909161045	1818.58692248348	2279.30833454762	1705.80394849757	3011.30871887269	3485.49625132493	1346.58809093495	1235.20828475092	1148.38389842918	2497.47447191533	1283.8161860683	1547.95011277153	1342.29231773347	1685.212326008	1842.72705279524	1391.12074837261	2400.81367675906	1460.12783401407	1443.5959270837	2124.2480301335	1900.98045945545	2093.91515150459	1482.07561576305	1278.63943171133	1400.73940702928	2304.69137240677	2148.52254209846	1871.88748168624	2161.06400431906	1467.37184198552	1883.51155133391	1141.57509447691	1484.43107335256	816.916901690502	1903.69056771823
ABT1	4162.45396528348	4253.69644885202	5071.56552504862	2288.88848689805	2967.70363616175	2262.18125102415	3914.47216777835	3739.0740261472	4075.78982530409	3439.72390358743	3630.47740269933	4266.46624106927	3482.80484594168	3050.35004277128	2633.86371577614	2657.06303010084	3792.52487287763	2919.63400607958	5134.2599624003	5561.05546605381	2793.3629873155	2449.16420369755	2433.87673877078	3146.19481561479	2631.08032604914	3143.90294254052	2983.19496501955	3118.55625109124	3806.10517352322	2753.94945806706	5146.90513983028	3080.59001058042	3183.92708624602	4777.3836540802	3068.64254509966	3511.43230957635	2915.84839359854	2700.3670508834	2861.66579959007	3913.04619305708	3505.87728560761	2983.22118254659	2983.11773270114	1992.65272693395	3599.08868697788	2339.69790667994	3287.14329457778	1446.75000343511	3352.34893633612
ABTB1	92954.1773085367	88964.629108118	105998.622563402	44481.2321649335	134205.410987388	103785.709782813	80467.7462396089	71710.2602971527	55357.1949545935	68987.0753749765	63886.9738913889	54661.9032603924	103674.306352868	82414.8196669188	69460.5694596289	88625.1839553226	152067.445517228	80073.107115791	140853.040922084	159673.242751123	92443.5568081636	79399.580408045	92202.1070798423	56315.0540292277	120807.753098618	99604.4369597731	122137.743813734	142181.914882742	62467.615852438	81981.4146983785	89250.3295223347	87832.1645907029	80353.4591856325	108852.268309116	108580.880928887	118810.63689426	114479.32326673	105024.517197204	128874.552428852	115368.29698062	64247.5636922473	59830.0253066526	57886.9713341295	29160.3772767108	103007.695905621	119873.909129736	100223.571536134	35817.9354558598	74384.4250658443
ABTB2	789.000667425137	664.904115438506	464.192745689281	247.331850667324	501.786790678452	342.395190122854	721.945090443199	518.604068992491	382.947587415286	551.361989751423	416.155238193174	517.51991808554	869.834313831052	575.116192298255	455.280151300096	640.317647988622	923.801037820096	750.77204686092	1225.93303006463	1448.56455832385	895.61572418922	1053.49889969161	673.539393999431	780.895082692692	538.265216482456	497.284673014477	400.206733151128	490.835444583221	643.655366356681	655.780182302802	520.058098929164	346.892025366011	454.564929554522	624.458701128108	1544.04076708856	1258.00427941074	619.381699543529	733.939609891997	811.721342758899	753.411348849407	1231.64987493566	1454.94094473398	1772.77872160008	776.279791807507	1508.14138335638	1146.83581794107	1110.21958506281	136.131346949133	508.584960349805
AC005154.6	12237.136381024	9192.03144153576	9470.82721107468	5439.90047273118	9358.91587096646	8027.65538312066	14291.8814837159	8501.32955875772	10722.8072556683	11857.02322627	7573.79750034987	9151.73775955012	15783.614066279	10572.551152925	10418.5172422632	15270.0682073608	12674.2870313297	11142.5042249192	22241.6939004705	20704.7349546042	8456.07213231375	10456.3526824391	6465.61830552496	13033.5715359389	14987.3952235885	11814.0047712194	10411.2786278301	17285.0524693581	10378.9310960015	8548.11898469597	9907.43326866196	9640.11915505282	11571.1977668828	13438.2118794003	10684.4255860115	14559.0295000855	8149.16820087119	7620.68705953851	12748.5038007033	10476.0502592668	7947.98929698477	9642.37365648252	13527.1451949954	8154.03803645278	13801.2997225695	13551.460966896	9966.04459540731	4507.57210324264	13955.6556549136
AC005779.2	13.3090637951441	25.1155156600076	15.9716497866673	14.2718235402055	6.10656570854696	13.9343027479233	19.6233607081989	17.1218093160721	6.98696934992761	14.4262244141225	15.0560785671212	7.58571100226088	26.4598708198603	11.0334235012848	11.3926208128085	13.5729671779516	28.2295183011475	22.5702253177251	23.999860750201	15.2939277661264	14.2714820243443	12.1912122394907	28.5552341354214	22.4268109776139	12.4484832589452	10.9373158830561	11.0329673799684	9.18198097168526	22.0151762718691	3.53249977694087	17.1158236454095	19.9931308943145	11.8531413058379	17.0874152219577	13.6241259759629	18.5712195377036	7.06799658160964	14.2533909073802	18.2417134896762	17.533765324439	18.1814883175302	7.02321131196795	13.4995891822385	4.18734789040134	13.0043601783168	8.580464382634	19.411063549754	8.94263940006629	8.97165836620835
AC007240.1	74.5553926811412	37.9687424391255	55.0634223284464	19.5321997044867	43.2416801766684	52.3796354189298	62.6142899361417	33.408877334765	50.4317893002957	23.1434064721686	29.2682869005078	38.9171196176137	49.168507622604	29.1088483921659	29.309168743389	44.4393636173429	36.4168786514296	5.59426002791499	35.1621799740789	53.079286537346	48.9969021772964	47.3580907029874	35.2597506547786	34.0738148019625	43.3860715997788	29.9105699930424	32.9123221947467	60.8378203737142	32.117535711599	44.2571798921553	31.4639612854196	31.8322478402743	19.138052510147	73.7418018423188	52.2158923227285	38.6742410092151	38.4643027746653	58.6204462292127	56.2832298443981	31.8073996552864	32.9987635823181	28.8479472490183	32.4368596891268	21.0743833821497	41.0024485170089	48.7639908075747	47.1373199131191	6.48197017436362	51.9345164404611
AC010522.1	17.8215811507425	21.0458383491035	7.96899132551747	10.9959140473485	21.0490311267653	20.8573724852286	24.6597140241325	7.06132811075667	15.9219886814745	5.92656308468583	12.0310218284894	18.0424243708655	15.9002395685756	14.0130450511481	2.99036107119006	22.6179236291265	9.02162426467453	16.8677158655251	11.9191886850997	10.9487443050468	10.9779739238957	18.6844824113053	11.0150091820462	9.8543041854795	24.7002741964823	6.94762013791717	12.0176672254931	18.6308441923513	6.98519726779838	19.8652761692944	1.00315593042764	5.98688347235958	12.8875910653686	8.00303711289218	7.97449525700116	28.7048239690548	9.03432975685356	0	26.5575729685361	9.02898956019077	13.0466118566225	11.0163714620004	25.5560012143834	8.01075471241749	16.9221770537978	20.5787884666422	8.95317353193453	1.98419925937227	17.746920465797
AC012314.8	637.900736383718	414.049189635371	486.592436012962	292.745632505879	282.675568973343	251.652205263137	585.399472598736	218.238657881628	462.554136015117	417.993951360385	501.487176530615	315.554110486926	553.634100116257	383.4617726471	248.476849887074	368.255121341893	349.719026428535	215.687453922531	468.468670705573	519.697398729014	243.31611814686	345.960419550844	322.0178094295	223.779789252276	452.126109202851	397.862166599926	243.991188649166	484.148697652516	326.738976530848	317.867821048681	376.099515770211	228.43880699133	335.870031694186	425.387715766982	429.611126086284	563.82616650455	290.544561077325	341.445349047551	541.895543232422	350.100696389982	282.190408968432	328.30710034019	599.161959634203	257.725737759413	444.231329095687	350.406927027088	448.977103688228	131.146044493149	589.676697528441
AC025283.2	167.548837082015	147.540132361344	29.5451134811146	0.0841905418860309	100.070350088278	134.071585606941	204.742394658286	0.000151357430039323	8.43231293411923e-08	198.993592089285	155.634543010141	308.881336275988	284.246170106348	240.933913458146	0	146.328539992274	169.445944940822	199.814429202977	223.895842367263	416.39235001939	139.519143898871	2.13476514591221	67.3250201147279	310.292915279416	101.57979416917	210.950644807562	134.753809163348	344.532758585815	276.452000760477	1.05682077086682	334.707287264703	27.5676809499526	73.6246085335349	34.8663039412012	393.200215355244	180.668707855686	294.903377162955	157.378266131038	279.991170527843	120.258920770462	53.8111436810141	273.833916640616	4.73490814830868	319.371971217668	192.729574623367	176.090739104797	55.8273840139516	182.209772970817	158.244254036004
AC064853.3	158.749493504103	98.7020574536601	99.261981674234	65.3841795020544	173.659853014374	144.566903815314	143.07591628589	77.1811419431062	90.1193394884334	100.617930611647	72.8054845717747	88.7200964879608	151.804993239945	111.284503315916	85.1425875527877	150.874017238666	164.17936515125	148.946018176989	211.707226465058	169.713756112204	106.001997156538	145.510874287083	96.6046341134323	140.863996729749	104.774100943717	79.8168351117483	119.893552229911	110.488989236119	110.667642019064	91.880022732263	136.251649697761	87.4339533822394	81.716169152972	129.25805951023	192.967636285306	193.682590473568	109.484089005837	71.408627412816	163.880936811295	127.58042957358	118.798036027853	62.2533398786552	123.120167656806	61.5516714535445	128.648651822722	145.240960445133	71.5123286797473	39.6241929383604	142.627227305861
AC097662.2	47.946809460208	34.792520741256	39.2998671449551	46.5007993558938	36.9365893958851	33.079151390022	46.6811261678166	42.4723830428838	44.723519685303	58.6012687070754	34.8555050040264	24.533920271891	54.5960697675512	24.0885178873809	35.239667732368	81.5476987169834	51.0734845042729	52.6892654992626	99.0870362824427	49.9492287472521	17.5890819969266	47.0603362918243	25.0053668374308	55.7377772612948	44.5007956877493	31.0625312510216	16.4619879562217	34.5767592368684	29.2611422846777	38.3408041927909	37.7681358844383	38.4538328864027	31.6530998796107	56.3185540797827	24.9448127640302	47.2079857095761	24.3702144666318	22.5046048293682	39.7683754355493	52.1426274987582	32.3429567395019	44.7134392351275	67.8707946334601	24.3893971447472	79.1387380242405	31.1727521652933	47.1104253380452	8.05453119248638	88.1517521678447
ACAA1	14310.5128266936	13185.9839752242	14464.1276355182	6424.44844895609	12134.3537765383	9588.2527879789	12051.7297845267	9214.63357854054	10614.9337445482	11323.8365094092	10893.6511573913	11331.1385541547	16242.746997722	13117.1517722569	10870.8797499207	13158.5067199442	16628.4986593536	10622.2588039535	20486.384860541	21420.9538847491	11909.7998657996	10478.1439486066	9893.96745132775	10302.5604819613	11378.488076498	11758.5985006981	11034.6975582133	15438.6823059086	10897.1672914915	11600.1483579995	14150.1396519704	10480.4445266227	10441.1815308301	14898.6794620223	14747.4962901595	15319.2242630506	11602.4187829966	11950.4409628649	12960.8209694173	13482.6049720172	10050.4564953647	11516.0953769836	11715.9109786733	7038.40829632914	14376.3507336261	14483.7383205167	12951.0131551642	4819.29455490815	11409.0107772287
ACAA2	2684.51929829466	3365.45099535427	3730.67838457825	1693.53885784297	2535.17100311924	2276.8336809719	3180.24446254939	3039.39512226794	4808.35073208345	3193.13322488613	3562.02509116452	3289.94662646833	2954.93772837823	2706.27545838326	1841.27976596102	2164.37903083275	2968.80091858184	2124.67613450536	3021.33136250612	4303.96570864995	2343.04933716616	2280.40782394993	1582.9799240317	2115.3074722364	2163.56600864319	2938.09278671448	2220.73252670067	2562.04178643433	2149.58038776931	1903.50085607529	4412.79532085384	2531.5321607798	2313.35116009085	3587.46050187271	2457.40489316328	2788.11230321985	2425.84455604883	2886.74396266563	1930.68482736112	2979.81798645154	2572.13172690068	2985.71169800007	1950.74053300097	2542.0546255903	1933.26109688404	1693.30863744355	2044.26452107864	868.39101650105	2575.51497628553
ACACA	1827.4577312336	1726.27003942541	1636.5941104977	774.845452806049	1135.93041774155	801.94302667045	1827.06940006119	1320.52369980924	2095.46047064802	1529.49435891818	1467.7807051278	1597.44452108093	1620.34329750388	1610.49315904086	993.364649273212	1194.73167398706	1203.73084490103	947.957082713849	1598.38998252993	1772.22049800049	999.764908440538	997.157318036055	785.899101739517	1099.81806173872	1133.8406792915	1236.49946879518	1058.5879574761	1291.6291195664	1271.01626228839	1171.38470349119	1764.83883607032	918.560973055136	1227.78185407051	1915.25129672874	1213.91449155033	1146.72138289499	1050.38624474015	1314.95545358347	1273.20138652849	1498.30836409829	1054.35661107679	1554.30239997161	1628.13118678231	1276.56099182228	1654.29349032079	1072.08723999774	1187.71928119658	583.817576399862	1706.31495130732
ACACB	3669.99361739617	2618.92925916762	2710.43046500442	1389.3481154766	1967.03146926871	1626.52315792419	3586.91195583375	1786.06442198142	3006.90386966046	3401.80907734611	2679.52507920162	2399.64755983206	4086.0325665781	2812.60373984679	2129.40527592261	3140.24995228499	2297.40034181801	1878.1261130554	3613.15636398626	4224.87378040823	2785.01763275155	3396.98703442882	2305.4373271964	2909.46218979027	3573.96546499391	3216.3035302742	2044.98028604502	3533.98629860791	2552.88399236538	1585.47565534844	2461.33875416919	1987.4591897181	2381.18653180437	2693.81809491445	3041.23104002291	3842.2832657369	2170.11195548482	2326.42799273833	3315.76936794685	2722.85305027148	2664.81073195793	3637.23545599089	5172.65400992606	2645.80834542169	3424.9680972531	2253.38153897828	2279.18361789797	1009.58808343446	3129.07691740662
ACAD10	5344.4341351034	4945.13634233657	5107.38394300226	2630.49044963629	3388.85319304566	3030.897444488	4998.15978034053	3041.23555620923	4628.64790696871	4207.21843569373	4419.04522010552	4498.73310793458	5273.57054581307	3591.50227207459	3225.53072130537	3575.28482095638	4457.09562088541	3054.96836164426	5215.76684617846	6103.88469906103	3392.04339253591	3477.66343679541	2933.20057719143	2962.06519031077	3874.80684273728	3418.39416025941	2503.79268881094	4278.09633149657	3343.74341833796	3170.06385712637	4807.18912284429	3100.84759241277	3198.35479581343	4670.422525028	4797.0080564474	4937.30958907808	3792.50649060095	3873.46189923643	4237.02085255462	4058.67077866334	3239.92867061345	3401.69934922381	4595.50526839867	2996.89530046967	4914.57413010708	3998.08315500204	4485.79121861901	1691.01052529717	4351.81287941177
ACAD11	1772.55800067068	1454.36609299883	1537.91829667182	846.107836599112	918.724404979254	819.344118533483	2497.99016893687	1474.55696247124	2118.53169034623	2067.47255260975	1582.01048142961	1862.39485006162	1746.27659675367	1172.5560099542	1144.58690070863	1625.57606882116	1254.73539323012	949.466040550451	2185.55312633813	1976.63881822635	962.498448966908	1391.92149586824	837.118930185024	1587.39971291105	1165.98172084952	1285.91983845461	865.162802599303	1686.79685808876	1509.5311990739	923.898589288232	1417.74777456413	882.909283189097	1185.97196957139	1447.60772135486	1148.77074815891	1602.22813829101	999.523051930665	1232.18314727754	1367.44860000635	1404.55736872038	1197.68400819229	1353.2635028873	1933.35016714937	1420.90054330361	1601.80164192212	1378.22410353535	1275.06635902323	506.81990838046	2091.3217745879
ACAD8	4319.92588619147	3437.96599352522	3180.43260955879	1646.48110446498	2497.14967219778	1912.58416744079	4681.4605306419	2761.99739876716	4191.63260379119	4197.20462714363	3238.46385967784	3646.78087953952	4472.1677799126	3042.50892394894	2801.16240581391	3606.1289004434	2673.09171657307	2410.22524960864	4415.63964204548	4454.16571509227	2589.52149585332	3162.8045512076	2347.09951426979	3367.66922790479	3027.31968090647	3003.44405519938	2007.64580292129	3435.26290581716	3063.55734521855	2096.5483454351	2973.72850041173	2448.77645892193	2693.52667379243	3298.11953943452	3450.52173172266	3719.86317763397	2288.25686712844	2640.58782868715	3125.97573551864	3221.90171281801	2776.61226002266	3301.67420873385	4156.24494538335	2552.90836074382	3196.00504345142	3007.58005343245	2629.00287088582	1549.82774019427	4021.76563255939
ACAD9	3471.03644269137	3071.23862763342	3343.8858979544	1600.65483273605	1799.58129416404	1822.44359522024	3275.75686505737	2160.06810979146	3267.57277010801	2927.66534411086	3069.87645356431	2786.63593526804	3311.73747169309	2611.28379412366	2027.31803222328	2124.59918943793	2286.76953393724	1776.27527390462	3413.64534780402	3600.70420790304	1722.17672681162	2134.41484571351	1723.62276698609	2229.0167011798	2169.26883558846	2236.07844998843	1515.2157904247	2490.20993563006	2640.66922449676	1871.71360075088	3389.93576393883	1979.52364744508	2074.04898426107	2880.25233837718	2879.32635891948	2937.32088855711	2157.21570360834	2289.0667463386	2520.75939248166	2935.02259267313	2193.35446415878	2229.25587258863	3132.672401874	1792.89531391517	2879.49133531716	2099.33739769054	2462.96432852599	1206.22105296426	2799.02760437098
ACADL	127.933168550235	81.5485566121918	139.131059712881	71.4693625804341	103.564247934757	103.427530759347	186.497567323598	62.1858853819373	96.2537797730888	101.701782736368	125.027369205019	110.456430948642	171.925558755037	99.2864851233201	87.1911307899207	89.7117719913959	77.6107676370388	64.5305736861933	124.494675458514	124.795126119502	62.2569934273751	101.9913979978	65.5387967918651	64.1670304964132	132.896784351383	99.279758252509	93.9572131691438	160.122896326655	77.3404056274819	116.265353630062	121.191740300735	70.7061369080385	99.967902538928	118.56798212928	114.792071677404	209.916856568486	108.283172903837	119.775011659448	145.833956100242	98.3744617888363	81.8061408513659	70.9956778036526	152.856063278773	79.3489535306056	120.284949100505	136.701752576567	87.9798352373736	21.9193250888926	136.397081789959
ACADM	1291.16921117025	1113.49725332114	852.056901762655	560.555442632063	836.390082859769	595.290223268606	1430.28174670916	1389.04053042215	1363.4881850269	1144.45931237465	808.033893206705	1161.23349922921	1215.93596598345	1144.6789524798	991.12434452224	1348.30583430227	919.22846049621	1026.5424496227	1779.31214465345	2079.91537462581	632.326902993939	906.303620728023	578.405126669406	1711.20502800596	767.809429908127	1047.95729824406	790.030088448864	1127.18759714895	1351.37857432473	782.427529977984	1071.53075025832	869.881533971341	917.266219833071	1247.60086252568	771.677662884737	994.899691779211	709.280939584992	869.305709073568	806.083469424198	1353.68664145548	1056.17779668303	1158.08523058182	1242.07470308865	906.091107270146	1272.37843346795	1031.05972251999	921.65026459705	452.487200293651	1536.0846595181
ACADS	2040.32609494706	2060.56055097864	2844.17781251849	1211.4147006809	1461.76147047665	1196.47645438671	2078.39157384449	1735.60455653104	2077.49671199084	1698.21698370872	1920.68192344483	1887.16404600122	1897.08357003445	1628.18824359651	1232.83368843905	1203.86554095614	1667.6210354791	1148.35267180947	1816.99825060443	2235.26603072712	1270.04574659121	1221.98222300723	1373.02496122123	1090.45827476544	1514.20958171318	1372.27378184571	1192.71020337413	1427.40028118091	1545.90556471657	1232.58913351195	2841.69487842679	1551.15724938992	1297.66893004005	2110.90470312736	1907.2895114175	1833.21803412989	1683.28852771359	1789.70364843501	1498.92841068126	1916.43588148049	1380.88186731066	1263.67643085907	1355.02074489066	786.911622544038	1802.92828987662	1219.26667041119	1824.90964767267	631.439636369986	1465.93472973453
ACADSB	1724.90603374354	1150.27754769603	1212.85266721633	635.012725785538	854.436864830216	713.475675075339	2269.82444940159	1277.41432687266	2062.28941627089	2364.19434659326	1216.65032346325	1510.15477030856	1782.2318551803	1267.15305575789	1130.4520556415	1746.82746880476	1047.31217476851	956.635502912076	2078.40757446581	1837.53354805816	1007.24131036417	1473.29518243578	706.318821412185	1810.283919588	1358.72359276421	1236.90251634219	776.023475722994	1714.42581236714	1375.92205750935	794.012880308643	853.43613352314	817.949173437952	1109.73651770066	1127.19330720938	929.996909444984	1534.52642731577	730.305298411529	764.650475250825	1274.20457910612	1289.78426808418	1093.29069289216	1378.28955846867	2075.10699359343	1113.95146809453	1424.3548086737	1370.28829947606	1042.28072920112	495.033170529451	2051.20732633775
ACADVL	23841.2237309661	21431.5783323852	30627.5889508603	16017.8822767128	18089.4183284286	15660.7753656648	21077.5294350414	12693.7369958555	21546.7444249664	20223.1384693373	24394.7976987359	21698.6778425184	24988.1230957725	17998.1747543457	13551.3056526949	14471.4661644527	24432.3394181698	14913.9732351752	25050.9916619644	26752.9628417012	18299.2950759227	18378.1559279308	16454.6364008507	11557.9857565573	18454.892510024	21356.6237884304	12324.5168702876	23639.7158689388	17049.2944167072	17355.4716612357	28464.7418512894	20278.0103803741	17651.3326633741	27341.3916577107	22550.4914441734	27220.1697277871	21120.4004248309	24568.6910421456	21477.9060833463	19261.0592189081	18211.3177839204	20493.4997122273	21904.6783797071	14699.5934362105	19925.7840183527	17778.0596914385	18764.7017734088	8882.03515223045	21769.7476631734
ACAN	32.0783130064481	42.2654772834686	51.5110113892806	29.2817124679995	9.30907358299693	24.5938048881366	22.4678087661909	21.3702418153176	32.553036625759	38.8400371606268	18.814018856027	31.8816664051342	31.9458636461606	25.5207220527396	16.6637233249695	30.0580527831788	13.2313881574956	14.334381599724	26.5874312646376	33.9349037020789	18.3387982099959	43.6454664526061	34.8251034660067	28.5675307625222	26.7696429202695	14.4641013012448	9.89964418944979	34.6599237342782	46.311181025164	33.9910136113308	16.64977260182	59.5515569726329	29.4541860315299	30.0779600820718	21.2847455389602	28.5869003355506	32.8428306901913	9.45958524850689	32.8435535210146	44.2627657352571	35.7885445211664	27.8559280575754	39.6701567306912	20.074734338941	22.8775324715038	22.1553382723965	22.0722738248718	4.09587042979198	28.3155341318512
ACAP1	48989.9268466117	43011.4485606142	50105.1713646605	25080.2264171806	32982.8208954003	27140.6624127157	45085.7942929744	28666.0934847443	47201.4784042538	44602.9591004785	49932.2863135046	48792.7008813809	56687.5349197794	39369.7281516475	33522.9906414169	40083.3199126766	49436.5119108121	31141.2927946596	53170.2450707205	59022.3481775101	36123.4054581336	36523.8348513403	36251.9675909806	28870.7697994808	42809.5555820927	41774.6333869331	35205.2941589191	49176.4571415313	36147.3479908752	27539.416722024	48865.1746783079	31880.3211066575	35246.0615829263	50861.400598339	48166.5264983071	53300.9091013663	37958.0601150949	42126.3110815562	42877.2823549476	40331.0551074487	36630.1238835636	37090.405314608	46678.3757527502	28843.254471967	43226.2050384089	34883.1358383818	40756.6613555392	18293.8387676634	47703.933706374
ACAP2	13548.1516137529	10228.9423560745	7876.07442617955	4217.74128723926	11282.8284505552	9073.2211794077	17394.8412059557	10705.3181594611	11722.9588765578	15292.2829322286	7180.69070903133	10134.5529712628	16404.2618455476	11105.461386847	10704.2114454486	20254.37780429	10227.4040351145	10404.7282704794	23713.5187236692	20833.9273864459	8887.62235055821	15774.618865503	6580.18671325865	18650.4600238521	17142.6553807636	9889.58655811905	13072.8538436208	22057.0319541743	10075.0077408111	9100.01117638017	6701.45170491624	10091.2880735893	11477.6907395023	10804.2466671065	11137.9919099684	15102.5601996756	7317.52558093848	7599.35856268979	16976.6919302683	13574.5936478778	8499.19065162775	10013.7621533504	15051.1869170399	8259.34843491831	12609.6189838268	18776.1838468625	8766.6610081661	5231.03003924049	16763.158725643
ACAP3	16104.8815646949	12134.8081993922	14027.3970829769	7674.78675330471	9166.48301731879	7668.67115790233	15394.5791860655	6732.78788715525	10799.7441009975	10939.597563778	12738.8135732909	11609.6184988318	17576.5829542826	11056.5619714442	8479.35892534205	9216.6988735384	10284.1459440388	7141.57639511325	12477.8697681211	14217.1605110285	8868.60124540429	9789.81861510103	8879.9254485418	6084.50857982295	12372.8411220948	9620.66789035884	6452.24384875123	12014.1483932219	9502.8986482203	8563.71792459853	14112.8195748032	9021.52680718648	10737.8256057854	13886.616821861	12082.1052543637	13575.5080890661	10789.9684738941	12288.940411394	13755.8062996736	10697.7230856163	9775.39458896159	9598.38332528093	13794.8099989566	4737.236449538	11823.4858526038	9642.50424042477	11410.7358464245	4461.97941502664	12942.2404510232
ACAT1	1376.87003336384	1217.46482936321	1036.81978641335	714.483176426568	1071.89339121817	878.080376948291	1529.19530150511	1460.71024947593	2615.77047404616	1899.56333898322	1684.64701660416	1784.82846643599	1353.40530200535	1032.06015057345	954.437434318448	1312.25819770982	1322.30860801101	959.231214851327	1658.02426014606	2094.666972356	1015.59866264361	1247.72640423647	1024.92684118754	1742.89801480005	1327.5163296287	1325.72723231056	995.649428932087	1465.91131349425	1320.74479068866	987.316254299524	1490.49382630208	1018.00600541481	962.28464838463	1509.73018515667	1319.85760758137	1573.97419463371	1298.43714379821	1341.41394820355	1462.16261360399	1920.16077032658	1161.83524414996	1188.0229596388	1597.65665646642	1215.48692135558	1338.73706301872	1057.4561996817	1034.11946095696	475.137072025813	1191.55511818472
ACAT2	1217.4887480377	1202.34286626027	1033.47316110613	500.601655976834	703.004598315088	410.049362691482	1212.31383927071	1032.65402784229	1056.89786155716	923.592682303917	876.986156554842	1236.01653646325	929.945869000389	865.578512989317	833.870174618496	795.618237659162	1119.68671378571	862.17702413216	1343.01430966761	1590.51594059505	753.029809295714	698.566445879966	601.329167714415	1210.18748249376	554.051873010423	752.29427717174	597.897437300006	690.353411891683	1207.69979220146	725.641823040373	1372.39984311484	870.710048832781	899.936424055979	1328.72056122789	859.138271642452	623.348551721617	885.294656072199	734.242849830187	729.777638393678	1113.40344715332	928.215171808745	1015.61290241714	733.187463464957	930.177405849128	1125.31175228664	621.17696494007	850.857326720693	341.805890168783	771.964850631154
ACBD3	3548.89277915714	3187.56610313479	2198.04716336914	1228.32411464833	2041.67813145682	1460.68695041534	3261.02209226021	2664.37714833299	2814.18820277726	3276.44588654235	1954.62546759082	2564.60607721257	2850.45877690083	2368.02546902554	2017.99071092326	2928.65414780929	2300.82318861708	1899.20015131589	4263.51361536328	4148.50690958581	1779.11036151671	2345.75046936037	1518.60258495843	3021.49894092781	2459.09699435073	2254.72118419252	1801.31121499492	3010.30806992371	2438.7249076617	1744.25854179766	1797.45746673721	1759.37392870117	2037.83261812987	2402.51365228734	2155.91279631687	2425.90348306871	1559.49907134513	1698.37400386426	2088.01223961903	2633.0827025168	2175.95775977188	2367.01616592993	3053.43851428774	1805.28529717086	2497.76258012537	2624.7966227561	1861.67722031285	932.113270301784	3087.85816449197
ACBD4	2937.75685390432	2889.90991746039	3205.67350520094	1629.21150901126	1342.31823993995	1279.4064245346	2598.31403666243	1559.01771909635	2552.09472353088	2394.80889728644	2532.17452670403	2663.74984549265	3015.12317368748	2110.66574101425	1563.90005234877	1892.55661089672	2131.99715541713	1453.81223778185	2679.01106309857	2951.22870439165	1606.41098660132	1637.32181475287	1652.7376177295	1476.16848175154	1866.35642327111	2170.37920958123	1219.70559553941	2111.73441756134	1994.36324555438	1333.51785333351	2943.34418915972	1542.32123138616	1893.94681825866	2953.45102669331	1850.55263960695	2269.37617764244	1871.77428697551	1848.69527741191	2182.88387158259	2071.69744007289	1447.55463086739	1920.32578227112	2371.13227539388	1388.52550898064	2499.5579458692	1865.81968520889	2369.70514146213	931.438059903449	2580.72500962219
ACBD5	2446.09839181057	1862.42621559194	1626.50708925293	849.714379892112	1971.43245009759	1507.49780454999	3713.22886050963	2348.38095940067	2877.13415198982	2896.40764912586	1658.5633397025	2143.03133189952	2274.68123388404	1863.31968819326	1776.57024795276	2706.59807513787	1826.90066805909	1624.77680891521	3912.06889108065	3733.55649605836	1584.77820579918	1995.28083945111	1113.33749456885	2946.25297012669	2054.48406913744	1935.68899039016	1773.53100208222	2723.79065383575	2365.28101655829	1717.4569212702	1841.83984498399	1930.87646406512	1950.59842408372	2206.79788437681	2008.91132338016	2368.75681980696	1245.28481049043	1521.51244066739	2131.32508389013	2463.49640873781	1878.74496500232	2175.13585706271	2729.69359540619	1851.16637728475	2291.64732952686	2267.48103610003	1604.38227691747	859.007336101642	2920.83909857957
ACBD6	3478.63889453307	3237.94343985159	3102.69538975424	1764.80789384808	2154.44869529562	1922.34549738969	3458.46528854682	2422.35494658495	3397.16978394622	3447.30214505966	2968.35868744514	3030.36896602835	3709.63376126583	2810.84624283035	2641.28115544793	3424.40476119677	2746.72126884072	2113.56379108414	3880.90889434249	4018.70289081667	2355.16658789817	2510.08231296142	1910.89470366303	2729.75241727326	2420.41954415019	2459.83628512473	1942.54083810079	2843.96503031308	2511.65653778453	1998.60020282625	3090.1958620592	2036.0931982063	2125.597883784	2829.8284103453	2590.75046683105	3160.34573692072	2380.4371707267	2135.71409498829	2692.98091115826	2800.77218715207	2269.73981403871	2506.4016360697	2698.10302648985	1813.73421113806	3191.89799681301	2961.4067789577	2702.85181921101	1102.0613951687	2809.41512251967
ACBD7	64.2203414873602	71.0992047241576	103.929333871764	46.9048926645596	55.0148991046898	52.7855042273802	117.97569802986	65.7132669045299	76.5344989194381	110.581907244129	85.7876087568579	58.2217291948922	121.677761843589	73.2169974304567	64.777019659427	96.9175433554394	87.3810877831864	54.4872289898746	85.6700174020089	117.230181403196	63.6577063773637	109.077192998116	36.0284755586694	94.8706811823524	91.8045163300543	96.2074481881639	57.590327580854	92.401034378364	55.0062550166	74.2969283261877	62.1990519591831	95.6921008299399	76.5408603222487	73.9056653227615	52.334813478866	131.025451729936	73.9261899923782	47.2837398416861	124.37704595915	83.6383987463393	75.9893061052175	101.987955907197	110.596142935393	45.4356538157495	89.778698424283	88.8930799438853	83.8064360031332	31.8754768393755	105.738313410217
ACCS	3189.05359695233	2721.36505497967	2832.51597330892	1619.66915640942	1094.35428877965	781.703323512303	2588.50325914065	1190.6164210674	2962.0244939802	2560.40903294344	2475.83061102597	2711.772242451	2515.91862640629	1968.53684747687	1662.61798406542	1988.68921211488	1566.18402619819	1254.32736000749	2127.68576269912	2427.83374274115	1351.05233282056	1763.35546632153	1211.53982031286	1646.99119200168	1702.80766652051	1801.02184856565	903.51050637851	2069.462979017	1966.01373027731	1385.11707793493	1923.47409759244	1290.26563646488	1305.59911050525	1928.89353739805	2225.30391543163	2381.00389214042	1965.98557986598	2222.89670677825	2141.49602804188	2130.89931930454	1654.23812209546	2042.16043821136	2684.39365617309	1765.27909401617	2523.17010330788	2271.06745815813	2496.72257149446	3136.36514980702	8856.43742992287
ACD	4272.82527082495	4371.79472090134	4503.71825352949	2111.68766439006	2780.40084320534	2211.10922551615	3030.1289226597	2298.10889901549	3245.36869717409	3163.45570037469	3921.05663259932	3459.15073529414	3388.65627316241	2708.66321861834	1941.87789262225	1872.22098779275	3871.1341902602	2285.36763700277	3400.13883820966	4642.68444699846	2068.10957938667	2128.02300022018	2494.87615094527	1395.73951052962	2618.98325940136	2562.73319430672	1787.89501918809	2598.73051466623	2798.65322938953	2320.56805205949	4354.12527613748	2439.32233813135	2625.65143241548	3600.12666874756	3092.33523391976	3289.99995946311	3098.76612754625	3063.75730899459	2905.66177974007	3126.44776506178	2840.91601493117	2615.49382917327	2771.26460256062	1623.43867696659	2848.31539637509	2140.31090685861	2939.57269047207	1136.58783679112	2654.45616487886
ACE	698.753087984356	443.480197328954	591.3405058466	233.392082715684	420.417208234087	349.522844763415	953.024839705171	423.974011601195	1049.74726061689	1121.14614080531	1126.86025092515	1038.22823769947	1356.6505866823	984.815924470098	672.299859899455	884.285298265555	550.199084216716	414.661960454266	711.49525544227	988.20690779813	425.066138491016	735.55251000727	594.571243673508	486.225647586742	705.609360779737	632.076221696115	317.433073081396	684.201317571086	811.84590698278	344.873903377526	834.952740410372	430.174362812257	610.812246940109	814.056072748482	514.484128960165	656.469142316079	308.36272447338	368.893830749234	638.453382495376	324.150927957954	535.095848252065	787.497158422564	947.063370053618	504.236008959915	539.231818517843	497.308417476698	481.210769480658	300.890351989209	915.651477080154
ACER1	82.4221830167183	74.134006051272	114.356937595209	60.236636738947	37.5941733043402	36.2368992284065	110.220174467945	82.3128983634917	129.277412505988	124.114144940932	143.602260132931	128.819755911489	101.835513357602	80.1586744834103	74.0767404650485	67.2627725778918	64.5337975774887	45.7630282711829	66.7766369767671	98.1402473451315	65.3825400158828	86.5991031626185	91.7983157789009	81.7195743027306	94.028317923354	86.0484094233048	59.1643000135162	100.486004306423	61.3363898530196	79.1690034099293	79.0751406899344	46.3707268007955	56.8567418228784	96.9261714471652	74.2945383200831	74.624234836063	91.6017847299429	111.689060067402	94.9936734283006	78.6839271203665	87.1255409770213	40.4249777095143	114.94872487889	111.188114077235	101.336749359616	43.961395495216	81.898026311314	40.9652838717139	90.7265915485555
ACER2	118.32790443345	77.4662374224178	82.1171905570775	48.2169551104877	55.3719473029996	41.9369203101391	107.991645769154	76.0599957250775	65.0275662636973	130.086171483088	98.5846329679391	68.5035986313287	132.767268957114	72.3690107968301	64.1018599811547	98.8231902547118	37.2707343173324	60.8304651801435	103.816355661208	107.011945617153	41.1125077622602	92.8441810686019	26.1422270032309	147.563726790092	86.3562316755161	57.8542697167455	42.2609653370871	93.611184978748	70.075726591511	27.9515690857766	26.1860711190988	61.1745266972927	60.7346576592536	42.2132193400108	50.0627262875696	55.6908775892105	45.3905388171342	68.396707765501	86.9639623975437	64.4950568834665	61.5258830235405	83.4319997782913	122.494249918678	44.2697185007289	50.9738977641008	74.8506530541317	45.9480482006523	30.9011706276126	128.788432791652
ACER3	1739.17280659482	1543.69379347367	1056.41624035153	721.030732349185	1287.74478713236	957.723228245804	2439.32217548208	1813.18986371499	1640.74878402204	1629.76138861182	1318.68002584741	1940.7600047107	2415.86965229352	2006.19312851309	1579.03652469516	2036.82345246966	1290.87833978345	1436.78710834931	2864.70760253127	2865.98385058109	1169.36829644771	1769.39703503597	1132.96184589657	2576.88785837193	1625.04092689326	1332.26419941466	1174.80597435595	1796.169622575	1428.71204042554	1047.29232980473	1417.0793395819	1299.57754152345	1465.57460124921	1766.5371541247	2007.15738785781	1970.12543670539	1459.18687116558	1310.96012286131	1642.28351335739	1972.27781645768	1554.03378230696	1621.18058159027	2597.56225792717	1300.27723105581	2882.44186828907	2176.58696797747	1508.86496545607	706.491344408248	2181.15678880366
ACHE	11.6287334157487	11.7418252538553	22.6706799899827	4.21464677692839	15.3511633952315	16.1813090659828	11.3708611249547	9.59816090061145	3.8147479523003	14.3520575505277	15.8680879927194	14.0891977458693	11.4579059401716	5.74889305956916	7.26408054600234	9.6747393794049	1.81236903970054	0	5.38806150993474	12.0750914462537	19.4469504821482	11.7260942482088	9.04521949562155	2.83225310440691	7.82861737116767	3.43918300825886	2.71556497164223	8.43007195899288	8.40045121480531	34.4188600170928	19.2865793607404	18.2333410401663	20.0606461872822	14.2686576612805	15.0832209786533	21.7244720361839	8.15944739252108	8.143624520932	18.7111481327861	15.6352651171261	3.51342504160257	2.87470830814451	11.3700445303543	4.906655990779	5.39482980454467	21.6852919835451	24.5931207522922	0	1.78242914026238
ACIN1	41413.9772396443	35676.2420339135	34521.4609441536	16935.9416062151	27654.7408683207	24129.7884415893	40198.970029191	24922.4403620802	34108.9216192766	38160.7630635304	29488.8622882557	31906.1153706565	40211.3800513911	30098.3321130514	26356.8804340318	36388.7125098583	33783.6407103103	25091.1572929938	48419.3978597965	50220.7148271772	26151.8070864236	30592.2570266765	23182.2271295934	33981.5054046189	34516.3715660183	30135.0123319201	26045.4444104795	41073.3069231115	32139.2738700798	27660.5061474323	28625.750518525	23754.0617405808	27031.0832463919	34382.1760024168	32696.3867306516	36466.4061745631	27616.8516099118	30082.7549188303	37655.595121973	34876.4850913085	25639.5912274589	28981.6086558895	38873.1735158391	22451.8433360098	36370.7288376425	36231.8437240297	30463.4253129294	13079.4331097259	39844.7585541322
ACKR1	17.7337836128618	27.0605909417194	21.3302003704051	9.48449935531537	22.036466496292	30.7200895020334	11.4332405719088	14.9059884607253	7.10294292275011	8.4980678252893	20.1535539882876	21.1371579999144	38.8921187034186	47.5754066575565	28.0885304762289	18.7103152245603	52.9865265643425	10.46175612329	9.42511008919504	49.2642063040027	11.8656733820392	21.0378638734233	16.6571223386689	7.03146297908566	25.4415895265644	17.5671960625465	11.9067134291994	11.6602277611367	21.3228092333677	9.425502873173	42.904505497383	28.4250719589183	52.4452987793744	74.9478419164247	26.0657027305872	20.1857554481812	16.9311639594569	4.76090067558282	6.65053512231655	30.4124229108762	20.0434220915874	5.27275743180905	21.0677968862971	33.7766709668099	35.4814488783437	19.1437295166807	52.0074227667885	7.07729366179583	16.4120677771826
ACKR2	287.424628741313	207.410140122121	281.663338423099	120.434281082556	168.140263228978	173.922660510269	320.023487746826	129.371958130737	234.895731513412	240.922789732077	218.825324172916	280.022267194207	286.975104841378	200.533588520601	172.840170893156	248.864601012545	216.855838185655	157.861160597764	303.182745068784	313.06684910576	195.357755232941	228.028711707891	160.094525329635	171.012420945263	281.829557377552	180.755996119131	199.425399285514	342.994426060868	179.978460216764	174.064893263878	173.466615448626	143.639441713756	221.754684537023	205.740473042227	231.516790673303	355.909697228226	184.857167810147	214.909475855731	312.798971871021	242.834393832186	152.182130871708	181.046604760014	338.714845448777	185.874529672305	229.633930998867	270.685045519099	247.250275909793	87.2108673841062	288.170734177616
ACKR3	457.028292768282	459.883896944547	403.739913177106	215.148565267013	177.577023527492	133.347801965084	409.420438023488	223.830827119335	632.731329968788	664.091612812404	453.730549533293	446.764368812754	316.833716160385	296.324063790203	201.902982125547	233.343805415877	251.300825325539	268.867298296634	536.199531729437	390.607912096379	141.49426895339	218.317819023961	192.550351708824	336.889601795811	332.650691668141	359.42307824046	290.369274388158	469.27519725507	370.806586023631	173.90663968725	223.327975370382	128.876485098123	318.620285836498	291.245220499024	211.926701439577	367.121456941994	250.231730445505	234.609698339957	346.125522785132	363.417702753749	297.354610483883	334.341329807994	552.59609050835	261.127791354137	180.309498126701	280.428644772123	181.013945499357	95.446249662693	456.278235992322
ACKR4	27.3640523898495	32.6299909362404	18.700652027629	10.8651536445843	15.5763094740686	17.6645294354799	32.2195429160662	14.9509756723632	31.1372165333813	49.2926570053442	29.661066320623	19.8023298156357	36.3013661422936	17.2297620298873	22.0080089128159	33.994475291774	17.1748399441913	20.5822230942974	38.3746908366263	56.7226581085644	22.6673163105007	32.0348570641867	10.4699355877199	27.4919405253309	26.6102003167685	16.7285691647765	14.8340975459939	30.1608073383423	42.5480860803429	16.6794199246163	29.7471876669131	9.85650040271066	31.6272444783087	23.5378203898184	27.553947775166	26.7487371665831	19.8273831168505	16.8057220746374	21.377897575927	25.7514212198334	13.8783549742047	7.90361253098983	31.0688202540621	24.7215440952234	18.0588472645329	30.0071652838466	13.9267517078319	17.6577661298592	43.8680956536714
ACLY	15068.4150886927	14031.2501270033	11549.2334423777	4897.93052330016	10691.833560398	9562.43283222164	13437.5112032946	10737.0965390981	12968.9013765496	12228.6339985054	12282.1747355634	12082.4931929507	13795.918491323	10550.8304536155	7852.62569835843	8895.87379258278	10777.9707158986	7980.15526704084	12650.9046290808	15247.8275657939	7719.78265484828	9513.566710341	8077.18941609776	7512.36345170848	9906.23516441622	10001.6322447107	8036.57341673285	10845.3009160617	10109.1375122048	8877.62123569578	10489.3413212158	7374.09452241119	8644.39190755436	10174.2540674312	12017.0763145827	9825.88576997166	9087.61098636922	10621.4276869395	10742.4002880727	12076.0092836132	9318.33348086491	10245.6340536941	12026.4829120255	7416.49315525045	11663.041692731	9347.12007445927	9608.47965657016	4100.56403527215	11555.5987262526
ACMSD	50.4142019927624	14.6209126295571	28.8984704709015	17.735649565273	17.3791861945712	17.3465652117396	48.2234236308215	23.2983501502806	23.9923209605541	39.9191405565985	18.4359896235472	47.9317837918999	25.3586004805975	12.950379659746	46.7121816120559	39.7474262939412	52.3590900091867	20.0497782590829	71.0977681027687	68.331752744735	25.1321098104134	38.4086173806016	10.8853874390782	40.5597712951526	42.5406116194304	27.9384372847787	16.4848335712664	44.9708269558696	23.5756137790316	18.5865859759023	22.8378642260135	43.2290738797908	65.1446104834456	38.9723364009935	23.8235541987941	27.9335518990876	18.9723027073254	19.1702341895982	28.9627404231087	25.7161252077419	20.4956326732484	40.2098679653123	44.8118131769276	34.999808984019	31.781211335323	51.8167207724302	23.9854877442114	18.5970669891414	42.8425561230324
ACO1	2118.43468096722	1979.43541454167	1923.98442538962	758.961502870064	1708.50103854693	1301.25621165358	2147.4982324982	1708.27118813483	1530.77294467085	1493.0962691903	1728.13064757183	1819.96249963393	2108.30747563366	1615.32279863821	1324.72217767638	1361.58622517662	1565.3816866329	1222.91893425076	1700.63258229508	2019.96842144211	1167.58169051576	1194.38424880784	1096.60197018297	1347.02961213858	1352.40205568001	1259.75985619414	1239.82907318698	1527.20970947761	1374.3651273337	1225.77090946985	2094.36870497621	1468.63838653307	1411.98953246049	1768.29650692398	2024.93826033023	1619.33956865728	1650.29546753945	1989.15292442914	2612.60465650493	2717.65270261895	1412.32489266713	1096.75553126656	1389.15277622624	1060.67225214041	2181.37162569791	1742.20884109256	1510.38004930137	713.706095781067	1758.35121302685
ACO2	10401.2457605349	10486.457978342	9816.68874279171	3997.22154542829	7353.70288304408	5128.04685808388	8494.20427764781	7023.79623323644	7304.64095730898	5940.50264685329	8318.35708614337	7875.25574091856	8511.16139627435	7112.44096465335	5317.84197180933	4497.98919536808	7637.58084115279	4719.81676835504	6602.08109763401	9154.08141579421	5482.19520792792	5253.4781180513	5550.88965581889	4100.6623790662	5557.91383386131	5640.21435688419	4564.74192777187	5335.23425780937	6131.00577319717	4970.07750602118	9310.93311275612	5199.28338458514	5395.06993612573	7318.80276996407	7741.22298738081	5639.71518921647	7059.9385142017	7331.17907826275	6038.17545959491	7666.6809194713	5858.5271433603	5489.97225922191	6580.71835051397	3956.15927699408	7919.04325631099	4843.08767810524	6937.36620145463	2686.46158889336	6304.35307160812
ACOD1	3.00064033362021	6.07193045208	4.02933809859797	1.0104451431694	15.1904371527441	4.01753611870499	15.9454935949434	9.18102501187491	9.05690641162931	2.99663083888208	12.7416832603062	12.1601515721349	5.02067365919089	3.03315644060051	0	8.66565934140548	6.07954558227709	0	3.01236038451374	1.00600787242629	0	3.84935213891747	5.05700181953537	1.99239087789412	0.998453545693975	0	3.03643144973598	0.9911919807437	4.02793876937747	7.02911298497601	14.7193674986727	5.04387279309859	6.00912521904077	1.95853512007542	9.06443469821408	9.00309559842585	6.87940627031352	4.04705667914908	1.98811181467826	2.02734889265957	11.792594470507	16.1780986936358	6.95575468034363	0	17.091505628305	4.95341894032788	5.83930501858022	1.00269099058284	0
ACOT1	104.679857278311	100.147576347412	190.933854781654	56.7356554683916	87.6646519444132	87.7148038912516	144.341098743322	111.630714670575	94.1649648385216	84.2903332194688	90.0464062031763	84.3666727969098	120.389287389527	74.8149456067533	92.2584302010906	103.795926179486	96.9136688289773	63.6517019470815	99.138394679876	102.383644368532	36.1591385747788	43.6514083361156	29.491635678215	38.4217386985421	80.2659803229755	81.1433092300043	59.1978272560539	87.2623258409889	103.596529541649	97.7225687775219	137.781451410355	112.869468586055	83.037082154397	146.930639934207	91.3498754199097	75.4192059418038	47.3751157128234	47.4763766572933	42.0467900286659	70.58112418943	130.666996107921	113.129110360346	105.709989009483	97.3612685480694	77.4367909395669	35.1100143646935	66.729664444974	26.6742234058404	64.5409544357285
ACOT11	1155.08961901834	925.491701533908	942.974967221344	581.706327372518	849.309195493112	602.253139519911	1385.88404054911	784.152137013751	1064.68276140471	1221.31356427097	960.553891841407	1157.84163344955	1456.75678107942	1018.07982146008	770.529114998815	1164.48404914349	1028.40891826696	690.798218959894	1527.08805324734	1575.46396785337	1124.27522647703	1510.08553592672	800.559042714157	1275.2435906964	1237.91608521359	879.147957987539	711.4129747262	1162.98241715579	816.404504100504	630.740007051423	963.564749822008	703.799387717964	778.069960705119	924.900441925938	1225.0068642098	1379.70741288674	947.071278816091	865.913222270147	1163.9328580996	1020.54387916596	1429.16514856584	1288.40953836755	2257.67894900129	1238.78690830011	1811.25280122991	1282.13847702185	1283.93785670158	312.812626578038	1074.47197708076
ACOT13	1744.01604464416	1594.5838410253	1615.29725818105	758.767551019571	1192.01672116002	1060.8025960069	1806.82615937604	1286.15295420958	1690.77123268728	1738.19005424471	1072.17591868925	1584.74596470527	1795.29047493722	1302.7627348283	1388.06023900376	1634.10300111376	1368.83330375961	1106.40857005971	2294.8445501297	2391.88062933744	1019.62668497237	1358.52367289238	892.018411972072	1672.00891063994	1396.99732738963	1317.99518810754	1318.02573509656	2129.58804894932	1373.33209980401	1276.0977769514	1264.3467788432	1132.44467388555	1331.75540499262	1581.67850549423	1327.418343887	1530.68294058395	1114.75509960401	1057.42437970452	1623.3135273439	1736.73981954792	1236.47886547461	1287.54643426855	1588.34844889631	1158.35944139256	1559.37439100642	1423.75285824136	1153.18983683505	615.555462782094	1757.43874883185
ACOT2	1614.6839992759	1690.29432967674	1661.76672585315	832.66606439891	904.547878994035	796.475620289916	1338.88572778012	1228.01732730238	1344.76970080503	1166.22090003213	1223.59833315233	1312.46060034438	1128.29017838769	910.25653252853	925.88652328921	784.289998823347	1038.40578436389	830.677069384777	1200.27123984753	1563.60011290067	696.931049992391	743.43658918249	720.01765108167	928.08476389657	714.031852568204	930.538243928705	676.603907045567	865.985625748518	1064.92344590479	735.065240844252	1430.86664980026	647.738329259617	804.814750673365	1166.73986932272	794.928783828898	923.214939670556	785.973595825316	776.007507641478	787.840515677765	957.859354488608	930.946413793934	999.44877136906	1158.85459334081	618.489517841841	1023.94079713207	702.131985115448	1005.60944062213	367.317833898404	1055.33561664766
ACOT4	118.4843328938	120.736020080644	138.465522671093	77.6347051596727	132.962349060879	152.078104298487	194.521058454363	210.901337432578	124.193546514386	121.400320713209	140.275430227739	122.089636291646	131.085731830204	97.5331974376113	74.3131656207724	74.3137330404301	112.505279000711	80.9242012700216	194.058016533031	194.385670076075	88.3561610611763	80.9763565691498	57.4478396786633	96.3302107052935	114.408019594616	134.960865531865	113.215266123559	125.551089727874	172.757165921949	111.871734068489	167.274958750735	105.470043003173	109.67165271299	151.028702069903	133.007681846104	195.193385871704	59.6766905223399	86.7134451573196	82.1857337521761	55.5599494214348	171.728104884028	167.075698423164	141.818812470631	124.904581071181	151.274340651421	108.456591593163	69.516524852907	39.8747712517323	99.3726924771154
ACOT7	770.055678358746	929.117112519129	845.456521401324	328.712510570792	493.756095848547	467.636414846864	678.207989952081	591.418895620192	746.328345841731	513.272032383632	758.139993446302	623.509881574885	529.535260842004	534.266959231236	363.246916426404	277.069268098431	520.634864012627	301.199027272103	473.344636745854	568.739454023018	322.454987767456	354.264307363315	454.892167003207	264.487966680149	423.834617731289	469.540440795462	416.783419158396	453.622987426291	492.955871239053	444.05825448471	1036.64051534163	452.950564120128	529.186939916793	664.819980815869	722.660010987649	591.655078397164	616.502400167874	414.215328704548	380.494543800756	590.989097498361	476.948658916442	426.489431779798	393.590767815037	240.167345266179	524.185229040991	253.353646544369	442.084600107492	134.315577120078	399.808920636196
ACOT8	2860.01774394472	2824.96913966321	3433.29429295882	1485.92531331938	2152.18398574684	1803.916453006	2656.61006455966	2168.60944873531	2402.53071136293	2202.34228009925	2550.86972251044	2401.25943758366	2660.00670580776	2237.94551247204	1939.75777538867	2085.55258198492	3350.36701717292	2318.04987460209	3823.33309358414	4637.65395886365	2183.0947315841	1734.29030050272	1902.82537511428	1990.92287497196	2118.29866697746	2149.08250035979	2090.6174260565	2568.44593755659	2135.83936243132	1892.15815616992	3356.36197523286	2007.92394792917	2193.75421278131	3091.38492441131	2416.56882117373	2800.65126793633	2255.54690114466	2103.20542678458	2287.95482266539	2916.48686417892	2188.25203678575	2218.19772784638	2418.78448295629	1505.53619813863	2565.43760793414	2011.04946250835	2574.58072032147	1057.64241017475	2152.73232723362
ACOT9	4575.91352181431	3978.26784355793	4032.08802731308	2225.63440156111	5787.90090276309	4782.24773382868	6036.57490978048	4879.36210081923	5042.45894265823	4591.04768538607	4253.86311617728	4604.27549435666	4690.27842893197	3864.21318196415	3135.98403100651	4054.17085896909	5794.63725243935	4291.80699086182	7602.52907145185	8251.86985064549	3794.6933050534	3935.87116729419	3317.33427835111	4883.34374064112	4530.59788713241	3918.09760382505	4654.79464803349	6075.61483761595	3296.86029140425	3331.68280475518	5286.44962504559	4444.40400414913	4070.0794735941	5477.48330931734	5850.59367809834	6413.99173573851	4570.80732653942	4095.41172207727	6586.44316038714	6784.38433143103	3904.79431803491	4069.2323187997	4628.48136213934	3402.60592462322	6605.14358810407	5994.07151676869	5264.14645009467	2070.08268120957	4469.84117076408
ACOX1	15901.3494307125	13709.2916646316	14530.3677929786	6904.29529990116	18052.3669848981	15186.8200304359	12509.9055210667	10919.7534655779	11649.9930866838	15101.1248110386	11047.5918622276	11208.246493578	21327.5667776083	17325.2937606004	14782.9166496239	21000.9617966293	23528.1440747715	17270.8817596182	27583.9523910283	31958.6474102606	13319.3234579356	14767.9917453538	11401.6557827968	11703.5356404309	20731.1999188774	15194.4747955624	21107.1791821027	25358.6010629065	12463.7828026212	16945.3172375179	11233.45918753	14417.2531943187	13183.4491257654	15370.5780001227	17282.6112871183	20467.9753195502	12986.4154002906	12265.7880462283	18789.5672866374	16079.1586919727	8675.38021454742	9378.53234181558	10000.1322542895	6200.35344408583	16166.9648472508	19904.5334993172	13593.592936501	5815.35142045864	14689.5328014973
ACOX2	10.767888315214	13.6351614325176	14.3651097476398	5.78379668647057	24.9390717027436	5.00953581834273	23.7646468204722	15.2595116779153	16.1051110356827	11.242850019792	20.8794745736893	12.1364682063403	15.2585678876701	22.5489638499051	12.6539724563072	12.2140522203376	7.69303192519	14.9403155735407	8.50733025828642	26.035926454199	19.9076633081772	7.43475048841807	16.3324258789511	21.2333706292911	16.8136128910555	17.1028863835463	10.6067908031295	15.9756984450278	7.22717751302331	13.5296896040099	12.7242947132804	5.58084451409091	11.770478414089	15.8638057217313	9.49993349966002	4.49277569726891	10.9230307462968	12.6197841389741	13.6683003996772	9.10530409784532	2.73059328548163	7.19656631748461	9.65472882983734	16.666480855425	20.994584257924	15.8121075063007	15.8273303695212	4.43773289270989	10.7511512780409
ACOX3	1251.21719734783	1306.10951729436	1114.04828545948	581.439230466017	990.261070353178	692.655958160213	1127.42226613179	1019.52721300566	878.471496780024	890.496576556995	981.330731427618	851.645583589264	1126.46087370607	831.937381673351	678.687943921594	743.215855165569	875.020729085444	583.503920025256	1037.27640427971	1249.76738803751	714.556371738087	827.763269012908	625.93973329842	742.926854220602	801.997489754376	716.129260822546	634.83573946691	741.478255495903	772.727600068306	757.46800823313	1483.46908874182	730.483033773271	856.169116233188	1131.04805006683	944.880901745078	983.904210868001	845.058939027044	768.519995048795	817.986168968188	1089.10822587564	760.106491091542	780.798367390978	1009.52818849571	515.143150376821	932.825679590254	709.319699455537	780.948539730247	348.034739563981	949.780073758985
ACOXL	224.487402073245	233.662997932683	164.037151667032	138.050760128105	158.066028690028	152.694181082581	171.946035692405	100.165893499779	163.777938012152	211.061927801054	123.057906777158	178.923015650597	208.001300932419	120.24343508131	108.3518858906	208.455991177209	171.71833989716	144.039774215589	242.260819880007	214.678501558719	126.546935241709	166.673476127004	88.6035907822114	132.233700107109	166.837448249766	141.749306025877	153.98344629502	282.882360162416	148.481161907964	159.904762376523	88.731386272369	106.467045564285	116.755601704307	133.672146860927	147.93859526715	258.817804814549	155.338848077294	172.536249202488	189.073667218561	175.291895868842	96.1743991264319	119.0087309192	179.315751101942	96.567109871599	179.534060342731	172.314398262949	139.503785272498	86.5524331802336	188.845502549715
ACP1	2768.73743288207	2446.29704219309	2553.9738675369	1302.43163581713	1399.25345341078	1178.81365924706	3109.24804004941	2442.37710391833	3144.35811295418	2850.2844736826	2109.40216848411	2766.98172360038	2448.59977281468	1950.21437892482	1935.17365292611	2388.81431236375	1845.50699485	1676.72212617265	3115.96012253178	3583.39950235541	1642.48797724748	1852.1151001739	1304.69890089798	3079.41206998876	1772.22882169069	1955.41655929394	1603.92689679027	2418.18095884553	2529.42205178522	1511.2336389236	2639.44943094652	1542.22101042662	1986.09582465292	2440.03207058992	1801.77023804244	2024.17230171364	1464.24866949551	1598.47891098311	1952.93651716498	2500.27479038516	2037.61608027113	2125.07818286052	2656.08776655185	1842.78039584122	2330.32181331639	1850.24641912553	1702.62291278811	908.72729744536	2359.7929409189
ACP2	2561.49932415756	2271.51502805203	2523.26335986656	1025.30108790592	2061.64687123674	1494.05714517883	2432.9966874156	2000.73763090308	2355.64670032015	1880.23264352998	2374.17078891704	2225.28759348516	2680.23630757469	2036.28333317687	1590.3941903383	1505.70610285207	1714.21451092032	1398.77297756949	2268.86242489306	2643.43293922513	1519.78909310635	1668.99007903385	1577.075003652	1462.65657661375	1503.73526761416	1549.15570909373	1165.67669118453	1618.66940846582	1908.02129834622	1544.10808577029	3397.48530730944	1968.78281443749	1847.74777681997	2471.34088088258	2033.72639290266	2160.43369476401	1872.27402378719	1914.70765658577	1768.16899062015	2258.83095032036	1646.59986948946	1448.40135658266	1845.13042506402	1118.88940255248	2564.19891385183	1587.55281471878	2094.3829282439	585.822930338742	1801.8032507213
ACP5	3878.71879843501	3842.41531100787	4205.01830010485	1913.40078112007	2200.38706037759	1508.23651040949	2474.42490619041	2381.55890922892	2518.40464390201	2174.59178202141	2771.25247078978	2890.95098087613	2555.55323809501	2253.58279916298	1717.556487052	1527.88284392982	3706.69312590165	2542.33639591354	4361.45236551892	5235.34632197576	2551.74461798799	2179.02202932224	2238.23668941151	2237.04783630455	1886.04319734011	2029.02784345826	1606.38388042047	2043.5405383997	2528.76431612957	1886.7964497579	4118.61241612316	2123.97678970723	2424.89902636012	3573.17491150432	2942.83976258836	2672.73987443832	2295.50839206735	2330.34474604197	1779.76478019098	2492.1503844889	4354.25360869662	4015.94594426291	4315.59348562205	2644.93720448516	3792.05139481011	2268.52382609286	3732.70879722018	1767.03840046639	4104.00638266781
ACP6	1448.49059426406	1403.34484838969	1192.99779833	674.383326048955	771.136803229787	506.195608516973	1094.6359001311	753.865952251088	1313.08269682181	1305.49446480084	970.561379150275	1395.49701692934	1904.07278943432	1367.52808696924	1558.29180597503	1787.39994026619	989.679417282037	769.341558217497	1165.83100491497	1172.77825781653	1437.55876014409	1540.02701287298	1557.66103501226	1651.05874488533	1646.00268937478	1563.78026225685	1059.76650216932	1641.22944930828	1497.60878091124	1124.13275252923	1846.21221548542	1447.09815333596	1254.60907984135	1571.42673410547	1394.89979794692	1698.00683805757	814.301313913946	750.933040647352	1143.02706212616	1188.64372372084	1107.08974695986	1148.62236700658	1476.65427227071	1249.28786969982	1494.04758125106	1687.69951215713	1270.00121823513	591.146789005656	1333.99458842426
ACP7	191.920746857006	126.902746959938	167.814175799319	100.996869299652	161.855486407517	155.0931191449	241.896750713319	108.756880458641	182.12748356496	232.590574639816	169.76303481755	159.721202266924	225.110275545235	172.665972759091	164.552977229209	201.150050396287	146.78713933621	149.552783799136	250.684447415628	258.539122412267	116.928942124709	204.663770288039	118.114702750687	202.180073512736	231.747091081998	202.527192886871	203.102843835313	306.983839007518	169.416504897492	118.950239456985	107.988157291859	107.039506233611	150.850347167688	171.82930175329	163.913419128394	198.762716866872	151.162568437509	158.259733604754	245.686379157084	163.686950262523	115.006085328136	126.445490248495	217.304843446624	143.58602678513	182.79244321758	254.330245475475	183.904204407297	92.2528207236638	209.342361824164
ACPP	2225.55508415486	1600.17402855742	1456.85729150675	719.846107424354	1316.00539997765	831.215601666355	1577.47919615002	1223.78375930285	1217.07912615408	1276.13361378102	1063.15917584285	1259.45371781523	2519.74342620631	1727.78429742332	1662.21803252301	2274.56285557455	1300.60634042872	1101.00778129961	2591.57605363581	2663.04486874074	1346.20755679821	1779.25241076024	1126.54549559437	1852.60917538929	2005.75948814153	1614.34415113015	2370.44320817035	3015.0742519565	1337.20994781818	1380.98533461498	1130.83600984531	943.236879013139	1199.03007037985	1231.48566455878	1987.10863357172	2140.39383896381	1249.32727003718	1027.9772452413	1697.59700325967	1797.87631191851	1541.64104897689	1506.64749169903	2293.59364146042	1300.08193276299	3287.11516013479	2775.86545802942	2381.14398435558	513.244221132675	1425.72008201155
ACRBP	2489.98477518724	2688.922345627	3908.96360870652	1420.53129939857	2045.131013042	1673.04623838488	1726.6128556263	1607.69470839156	1863.82726368574	1442.45457829541	2707.41303559747	2254.52432265298	2583.64015061894	1966.62277730371	1985.609101696	1643.00454945881	2808.91863385361	1416.20324159097	2362.66618004832	3107.11736369251	1522.69610685173	1175.16010488673	1645.96896002779	853.687929153751	1618.58195519041	1567.45758869695	1621.69107720745	1833.82875597816	1233.55474660077	1219.24192458291	2902.90619946255	1938.92975231092	1587.68304769451	2385.56435561027	2704.28319400938	2419.38610844951	2271.72413860698	2105.41985963578	2052.53294908185	2702.2232958618	2117.7619631047	1625.90004642706	1526.11440399467	1314.70094390694	1997.73705284047	1124.37266413685	2110.30973006596	682.191287913979	1407.72058221117
ACSBG1	485.427081634963	339.161733692237	552.869803128472	180.465297350064	243.375537516198	257.135172676006	545.064242549894	258.566752861647	518.418642909872	372.887392952846	364.815828618001	287.996928658608	473.097437620988	333.867172759587	234.092776480381	497.877842518141	392.921470473012	255.588991490698	407.632578163126	431.463098918903	272.655419972509	377.481961710465	246.906438351019	388.046991970193	453.16097778962	328.518048440447	302.004414680794	522.359183416236	385.878284364162	216.032737033721	224.401399646058	212.443487681634	394.961409359793	371.991549898632	414.888048922426	593.639985583656	351.701964844267	298.311873603446	605.971681610265	587.439846732754	342.324821969057	265.497754081652	400.464970478734	324.468625091577	338.139454106068	384.467013583127	362.450007824559	114.577463929589	510.435199176641
ACSBG2	16.5686139664269	13.038367286856	22.8540837966644	26.5444331705415	13.234538639457	40.6699186517043	26.3280795990415	21.872824352776	12.1571752356549	16.4251273249543	18.0057606758319	61.0849316204319	23.6494543383321	23.562991459172	3.83777386897678	11.9964898770039	18.5393792631293	13.9563703205646	20.6759665788681	23.8425391472505	26.8968739080764	27.5918742594793	0.946338109884353	34.4477545221815	19.6697961167252	35.3604442237895	10.4205705734303	23.1172737644133	33.5997495484018	13.6149088167051	12.9284628193537	16.7104224334658	11.0601798617186	25.6457138429173	7.41494878997927	24.0006685665856	7.27743390193427	8.31302076426274	25.6753844016596	8.09069449352453	4.27185406917658	17.2947939865992	21.1913136663497	18.5892557922913	20.2310398237708	15.2228586338341	8.70788841297878	11.0730772193434	16.1373331087761
ACSF2	2389.11207466662	2090.08688997325	2035.20882425428	944.704074480466	1366.28859220201	1168.78749310581	2161.26791414794	1412.00891407813	1787.19255649176	1628.76241462512	1822.08225419851	1881.52961415755	2129.88960951576	1327.46540171139	1216.07930953863	1240.16005765287	1616.49194365921	1174.68154204689	1766.85419462346	2080.24369019245	1640.85568485992	1871.79523666769	1377.77519298446	1365.07976863835	1287.90805662251	1243.13644577374	867.477147345328	1303.50538830397	1860.45315626539	1203.52845416246	2380.87387079085	1417.32346307194	1348.27783338099	2028.18388123424	2328.55786041291	2174.34215499665	1788.40733027333	2078.83100210677	1576.22161466712	1640.69838886746	2252.05406349682	2188.77377070446	3164.98518070973	1957.51843980471	1757.76430451023	1323.65896022955	1504.56156433614	525.367409966674	1337.89720912823
ACSF3	8696.3385237834	8087.86789667921	8008.26032202282	3770.58370350726	4884.50110238991	3599.50391009412	8121.7569295038	5259.67401871341	6203.69936405706	6046.59399965468	5970.91885426652	6140.13864893337	8494.5420521358	6430.2392074891	5298.38236861045	5813.33752525168	5977.53141083998	4118.09961251431	7580.25137475439	9653.61492271525	3994.81730613692	4861.82048496798	3567.92344915765	5177.79779630311	5894.36934128742	5512.60363205851	4114.58588044239	5690.304066498	6620.39402986915	4583.63030385391	8041.29677576938	5129.63314137851	5746.52451636711	7918.07975511105	6051.39371149025	6162.84290075722	4941.53348666943	5111.59905627435	6016.37949659047	6675.21248243532	5221.35889503726	4630.90229196359	6937.35499314786	4014.81183443115	5847.97537686931	4962.41697693358	5500.52090760655	2489.54743590753	7628.10216329813
ACSL1	65026.1557458592	49735.0638142123	47227.9800880458	18638.5361665685	102695.639079661	85503.564708097	41862.5273034316	41165.4588081563	55656.7417262927	90813.5413310125	40131.924380449	40235.4745896693	75355.6007463581	58252.3578695481	68818.6736118211	121952.439110506	95250.6865444314	61906.1912168696	107933.921751668	126876.419955463	89278.7471427541	98532.0164609007	85525.6999733806	92799.4913005149	109187.400987057	97488.1229794418	153000.520671818	157378.764106537	33020.5718135749	76305.9035727173	47604.7218656849	73781.9742249869	71355.2488339087	86993.5059342661	68673.4454912638	76977.2936959334	67461.01289037	60941.2823381245	110188.444010276	98794.7098045223	39698.0605699934	43867.9398528725	38579.7653676961	28754.1122755098	170786.29989229	235904.080706666	116642.328645967	32275.7639107928	66214.2814483816
ACSL3	2522.84230847781	2029.32217066848	2003.70021684439	972.997854802472	2098.58427588653	1502.76316838818	2272.35636695962	2126.14543406288	2001.72758074386	1797.13048813005	1712.68926617646	1961.90685732392	2390.14163080145	2098.47677895495	1892.47107386066	2512.44302633178	2503.16424684233	1902.18546285617	3099.38242335394	3232.36528178521	1577.22388384315	1820.10098410295	1403.18760765086	2730.61872482022	2336.61962741685	1770.02855873546	1959.84705201658	2752.31222013651	1571.6473757962	1397.26704962081	1666.73197034658	2119.93050964028	1467.87181952886	2124.08021813658	2140.71514825716	1965.30098476402	1799.00456196862	1733.57063419878	2110.40756267591	2642.99069615368	2070.90132352371	1829.54400879124	2238.31661844129	1565.49307604253	2104.15061590087	2517.20451334543	1779.72240842607	995.989345426961	2147.48637113421
ACSL4	4372.33282439859	3304.96888827589	2233.623777788	1454.51154941497	4821.15342425606	3994.95157216729	6148.03634441016	5026.23248882458	4761.34313196052	6478.73464635448	2229.53733643719	3811.56678509268	5721.61906444924	4386.50335485981	4350.76724812531	8444.58379182613	3802.95423612716	3790.73227664226	9655.66113248582	8596.75813130464	3267.65801612653	5555.75356174001	2677.0327244137	8277.07851396479	6499.79325647669	4823.91630352301	6401.24629944879	8738.82701803412	3715.93414782036	3960.01205680038	2640.51832674809	4280.30403114255	4585.02219651624	4391.65143632402	4023.15265646227	6015.25542405531	3119.25823118625	3222.04927877497	6529.22205420022	6237.47645982963	4261.13218686419	4720.78964490231	6575.58904608436	3549.5279712042	7008.88762509375	9365.73754806127	3822.94436450893	2063.01201942955	6019.44033439212
ACSL5	6041.46695045374	5620.22098133315	6011.08009724472	2399.33418638464	4673.00547111067	3931.88430708786	7389.98548100032	5560.51271730155	6989.0198905208	6714.80719705536	6265.07652254246	6815.22414378711	6294.6545199793	5379.3470229628	4001.17984266233	4212.99339197182	4710.75561592986	3387.74607634802	6205.86880550627	6650.55322973852	3401.92420581265	3634.21887851359	3133.74342039559	4109.98716510006	4665.06936970699	4751.71250944569	4463.83423046914	5661.59329104691	4843.68137697161	3607.70253448698	7022.72550759633	4288.98039674029	4421.41458280714	5385.90951332325	5248.18235230026	4721.55959415625	4593.98225491281	5076.7819040564	5048.26834006913	6587.12575065914	4880.22855454637	4493.33090038309	5753.30466173661	4758.81768754055	6314.23010211041	4404.41710939068	4718.80869233789	2016.67614263335	5600.54340039014
ACSL6	1701.39587269149	1838.97472996209	1721.05151675368	735.863620263925	654.764581276068	683.252724219813	1471.2694016579	1003.17367356863	1712.62000005266	1824.90745904931	1194.94814633412	1744.35435582913	1681.58403081599	1395.40299674936	882.286110696082	1362.93275290653	797.3599852786	928.718894681392	1868.76131251163	1769.38548020111	997.553125064644	1222.39229044502	675.756894371519	1890.93910676907	1215.41988812973	1256.57079110782	795.505481184801	1231.30666637219	1481.10430879037	683.923034922909	900.050218234213	836.713247193291	844.560659144332	1095.75338835781	881.961737829044	998.707110490377	650.590301146457	836.788819344451	1128.25730220639	1411.16429721506	904.48779513251	1160.26895601683	1417.99536433678	785.349114921773	827.721483331305	662.342541339361	652.529672485131	675.172745140882	1819.98110858949
ACSM1	83.4793636147711	53.8752068300806	35.5992206497571	17.4293825316206	17.649533204091	23.8341146111183	72.2855311596823	58.8967397822957	46.1570231230951	47.1956825050517	22.7813096340893	17.9372260606005	83.4869310717493	81.6103587757882	101.252050712827	75.4520701230493	149.586924878614	96.8107099775046	188.084687650927	184.295191870358	68.318603811056	85.1472066411107	45.69793761835	92.4167235986186	82.8184486516709	96.3652708142849	56.8803180822947	130.432834828216	58.6938062942908	63.9706797871301	39.6752027495767	59.8477560693426	46.0701037787055	53.6062267042439	79.0337753361251	116.566728591973	71.2844207568062	62.6279656681327	71.1954686182601	57.4613606691307	113.260217131963	95.0773040798094	302.196295750621	115.619061048202	94.4698406365824	146.228892891443	64.7461603630132	23.7001979571353	57.719514518899
ACSM2A	275.599612243595	240.585210192912	326.323110203621	123.259814001598	197.845330096651	187.040038621497	331.322899329916	180.8041991796	268.686475710535	300.237524659407	201.635083209605	246.495966820144	309.944190200599	247.646625151415	228.142658622369	313.466590712849	171.519302528742	254.77701855562	360.891918618926	329.842677719321	166.249281693065	228.871638725925	130.181559318932	224.839053775326	256.673711109062	163.776546059812	170.824868193808	333.463656954852	234.767492801297	210.502991129511	184.382144279975	183.788243657839	248.133352338264	237.495866120731	247.596395186959	333.353161912121	186.137448556703	254.514429726912	350.010428929875	287.018186096779	153.047424035388	198.263025062092	325.24006650989	235.966108654625	394.14737190494	391.134277474935	250.462185955838	75.3083575370839	304.742823913825
ACSM2B	101.24918379241	66.5055381773028	55.9210938438348	30.7737874486405	44.2053712367506	27.0334307010413	154.102907813233	50.8904532922233	84.6101503149151	109.113188156526	71.5532572178029	57.2779125772747	91.8671525178964	55.1872716254134	55.990782926419	151.14373601562	51.7594014018909	61.3301904971243	125.106067852786	122.009675037534	66.8258946708579	158.979352861902	76.7001579320355	128.747720043963	146.160809884817	81.2882761339306	87.769764408578	122.9562701462	87.1208104141162	70.8171051238371	40.7356540079472	59.9532767745403	79.5885638617217	62.8230519507872	85.7203720869075	105.01219352894	61.2694045496293	22.6939272891634	168.068817899478	74.9111097186786	42.5015873041775	90.7239697091355	124.269131527508	94.8779665227878	113.529514929796	141.503045453806	82.4608189509325	52.0153707276943	113.677952626507
ACSM3	775.785028228068	663.567212542546	638.571821789427	285.276431670539	362.477602105561	284.845707264159	855.621335586256	539.840064885692	786.877858631529	664.791790594962	677.510277212568	774.168206761212	749.785302674832	603.628644799954	673.851847746049	695.489498942832	535.716227888059	516.207774578893	995.983811567046	965.295847802708	540.917327715552	847.995294305681	532.318503371789	995.122120901965	664.817148074388	601.434258899739	475.564471602699	764.379799889382	616.995651919232	517.69784368118	610.113768290027	448.451325630526	550.209606508546	696.213648457127	804.253095636693	986.252507810757	547.429680279462	540.157856681507	689.902341230058	650.778722149829	824.467911265226	1081.43467716567	1475.96479089435	1115.62504360692	1129.70414794176	907.703236125655	780.595309042672	265.868463012356	739.434706095638
ACSM5	20.4229006372915	16.1279168737416	14.9725656901277	3.21736972657097	11.2896394903718	5.33012195418007	21.6974848766619	13.0665857300785	8.83646667504023	23.3499555242004	19.6115124857419	22.1727428106785	10.8131793693095	12.886068579181	5.098222864722	12.1512833335224	16.2874004885574	10.6465950093749	18.245991069697	20.3633141736034	16.5205927634685	21.1351487368682	10.2017137966278	16.1901379317089	19.3118159906115	13.1056818930362	5.11104582222654	17.249716271752	15.0806289886112	14.4375735217411	9.28671983841967	12.1153995898701	10.6452035519638	16.0188698596289	31.5751079354047	19.480528039157	14.0436716721652	8.91990205184699	20.0562533829362	21.2700640309185	8.09517768132035	10.9711764895284	25.3173096906851	15.3351689815692	12.0695596373685	15.8981203701179	15.7495926228722	2.69461825742609	19.5607306834784
ACSM6	52.0345073806559	28.6655405723428	31.6658532113341	25.1841894823486	26.1038458701835	20.7729608259909	49.7895717774788	42.6783495434281	36.5473418846885	42.0316133228949	21.4838865808829	13.0689045507676	38.2601399529906	45.5220372013727	18.2212699950585	52.0089483617073	33.4473649952944	27.0435651988884	59.9257924221601	57.5410853909921	32.5744447858086	39.5586864847523	21.8166497454515	65.9345663623394	44.545999695712	34.2055051778164	41.9621918979254	51.6266121530315	28.7535548980969	30.3283973688549	22.155269337199	39.0524895781723	25.2527731701888	36.3932333314141	26.3136359824563	66.3552297044343	29.2687565132911	13.870467184302	38.8621679960614	24.3069651120545	23.4516351057552	17.0815873437523	56.6487818721095	33.4539326266789	31.0280944757924	48.4879328506465	24.2813868315269	8.62407640080041	43.0945183357455
ACSS1	13647.670821138	12544.4896759341	11363.6027159522	5554.13908670318	6887.89931667816	4862.46129363168	12398.8160750054	7643.3585575205	9874.78177443121	9372.48451900305	10166.5504591932	9826.09072854428	10356.5412884729	7525.08321430063	6123.29552685075	6356.63474412002	8701.70604536202	6252.89235788883	11358.5750602597	12318.5427727343	6782.76337698314	7283.50857919546	6187.57725564138	6781.27487460228	7880.53104176203	7736.77146384794	5502.4281186578	8450.45295152893	8586.36918865139	6411.65277447101	11406.8362656727	6405.46119390401	7560.36236676832	10137.4682122518	10264.2983035464	9923.15552669896	7676.75700711165	8313.80582366186	7770.77576379738	9262.79379378898	8079.06247300851	8079.56094013275	10382.9011425055	6079.92606389875	9125.85878591231	6755.14489962765	7799.60425052255	3168.92818832026	9532.26097078256
ACSS2	4471.77928438356	3952.66088847262	4448.57618364289	1918.79172191287	4346.67089295786	3280.6867278115	3848.26270099606	2911.80435629311	3390.51566126542	3648.95338611894	3451.32677429715	3249.33772913907	5057.02028591408	3916.44153313051	3248.75653248841	3574.22197614328	5622.4389904357	3224.69758626199	5838.37075064283	6293.43641743613	3233.55874477553	3298.40233310732	3372.6699630584	2609.89553824029	4453.19764771934	4294.90977227825	3763.07148682585	5444.72101926095	3125.84012368494	3623.86960429678	3925.5098770015	3134.90868384229	3158.09633154985	4386.57835710028	4694.9814947743	4307.0354305358	3886.65972444536	4190.11883922253	4154.34492346165	4390.14263060909	2845.01819518768	3146.98434021945	3557.72983454347	2490.55522076883	4685.41789359472	3960.43171705954	4397.11210127075	1891.7043144502	3984.02762172773
ACSS3	217.671418392579	177.493892640421	246.173141210538	84.5660462807457	279.699634305489	231.434860623083	202.171347655694	175.416934752361	206.558649461813	328.242764401175	146.82142188245	205.063147002924	250.974709443885	225.633181263652	124.310106066512	355.375706112213	267.853129661989	216.267834787868	435.810370313087	421.381121244809	245.741483154547	339.143302661711	147.726949342713	353.050874939347	325.830630161174	262.472961201943	218.651888246486	453.650644490574	170.32410978832	217.623592388042	120.432407004811	179.757152611498	220.646203064987	221.950506793064	211.96698863222	393.995113027835	143.742290448426	185.558811290039	292.232201137337	209.541358334344	153.192185798934	179.680882723767	218.020523789323	113.114669241741	328.796732792458	499.470442389383	266.147328716572	68.3358291279317	163.655367985478
ACTA1	13.3945579251509	13.6801292056882	5.54258619853502	6.07193676657954	16.0409344900145	8.28987254015689	8.22561965570737	16.839328776237	5.53705566905814	18.2552489322222	11.1357671437591	0	15.6545513483736	9.94550713860935	6.46739056459976	3.63353413314293	5.57535467035287	1.22218138178777	16.557783807897	22.5939323810726	12.9496776129119	12.7560060395909	5.05506394045887	1.21373906166348	13.9077285172186	3.68072067829802	9.86563874559846	12.0768582796047	4.90766162716924	12.8919712638335	10.2199291954078	1.85018772967812	11.0214700296737	4.63583932138236	13.8543891140622	14.9023762360454	7.41715784438719	11.5513934069702	2.73475798597813	9.29604136687147	9.30418434892119	10.619265358264	10.604149085336	7.42538225123802	6.12472201814652	2.41409915915027	8.56954675252482	3.6651268952354	15.6691349294564
ACTA2	922.556083426142	1053.92584596149	1028.65799938963	412.09209856983	1325.00494656211	1092.99364215121	1357.9191509209	1199.86239923794	1245.24104424699	878.559257860779	1248.88823188346	1106.02981743996	912.786640931586	722.560903639065	674.241450472589	662.364594881276	587.605679732837	327.222785290861	563.477268324883	784.431717555412	589.913203780047	541.234222163259	497.086729352376	525.851760574768	412.625357781547	371.919320488989	389.53081790281	468.438408883887	778.839419692557	772.172111899554	1098.98011065817	650.348487948851	600.975558115054	722.001462291639	817.295042556196	692.561507989348	729.010146143008	741.884515979222	777.628539723065	908.315737180463	575.164508388096	631.126270041581	700.510980749196	469.278698202321	455.352162704367	345.980297374746	407.312952270449	264.295603638315	693.259552658488
ACTB	824522.43284244	962364.165070286	844673.720660131	410200.195431838	932567.845036305	726503.228068797	742882.27470464	725719.898807634	670580.696242169	661473.727446061	819559.789033246	726453.123922048	1113337.90311364	870830.9865304	648272.894832971	690925.471944665	966152.848490961	558033.872791394	729526.965768164	1097360.16542744	778998.711606332	715627.346911783	807951.755467966	424508.372074238	802826.261606495	605166.822260499	715484.362973299	726607.647190399	587189.044672242	676588.981898433	796621.455653831	585095.403987261	632552.942997421	776242.566287841	886872.649350445	733831.308880663	818315.271110843	828963.638383949	792327.7540645	898061.849205203	665135.541545995	574123.990404886	639360.116611364	352834.432686105	807670.060646754	656577.682036256	706221.267523395	250170.96565366	592163.529366317
ACTG1	172744.803449617	198685.184637402	183043.013332117	77448.4249387421	149549.439769701	126859.25281993	153779.536103558	147686.160260474	145226.204262537	137527.706136923	167148.977455306	161591.396558443	191647.613193874	158994.457320447	123893.750525551	121872.546812877	175728.179940255	106148.213828549	142129.982048815	215006.6113544	142762.857320804	125400.057917427	136521.428531978	98298.9199138875	134920.939812598	116985.994809259	125713.682325575	128336.55682015	120874.832735437	107023.524039946	146539.423957411	99661.8023618192	108883.442168195	133140.568400314	160972.071949999	122697.159699064	145698.53007023	152274.417424959	133677.793648376	171950.270732727	136804.185418824	114910.266835088	123874.392285881	76659.1768581425	131975.972957376	102992.46259089	119612.820847976	54360.530448223	112152.170863062
ACTG2	22.0018454828289	16.4132906189145	10.4237839878369	17.151639285864	27.0630478232739	19.5817088842619	34.982166243787	16.3938443801153	19.6493865188688	35.6751174441271	19.3031013780776	23.3424931736342	40.4110015344949	17.8754755719118	18.8753439620532	27.6244753795351	14.9988596909356	13.0860202852409	29.5328466232425	27.049234870446	4.99589034707783	37.9003746079621	18.7430733164714	31.5566000527414	35.9925837404788	19.0911401845962	30.9872956495972	50.972440335158	17.043200374755	16.6333188393721	17.083646878664	23.6724543735465	26.0268135568591	14.8139019361894	34.9414502912147	28.7905861938912	16.9887116162144	57.6084126802768	39.0373332360881	27.024491304652	10.642630967132	35.1006596397527	47.5358042407873	25.2779960313434	43.6469415651476	42.1375431505946	44.7540274874983	15.6754704819456	47.3144351153649
ACTL10	420.564349874836	506.919889950389	476.627179395753	265.163339994811	277.835163458061	174.71795857639	369.508096161525	364.032843873308	359.111964120146	389.220934357566	392.282900706259	368.669148880801	384.282740501799	319.594410360457	197.290895239934	203.552890026907	276.981356875194	239.305831975257	336.367127621954	431.911539257025	247.540009612962	241.798330363282	250.334757395845	277.268933093766	257.055369064614	288.241554128463	201.219233664649	245.332316516524	362.350315632207	237.562067810974	509.539646263813	228.626377111972	263.818485087936	363.796601115146	307.350323514273	373.883285659062	253.150317542621	251.430684564384	235.171564550361	302.286992465559	255.152136227395	238.206992191843	254.83821494566	115.691592993286	275.82806346381	229.451143104732	317.60560785963	122.594404406364	319.953563012223
ACTL6A	2645.0018219738	2574.44295839493	2475.43882510141	1085.75456608959	1504.41438185528	1172.84299235096	2620.56835383565	2128.18673795747	2953.06614292028	2317.04151471722	1959.79102040256	2636.84422490919	2365.26254702112	1906.47133219558	1680.81595475586	2089.79442289665	1951.12319273954	1542.09882350804	2750.71566560802	3518.11887995926	1553.21287231195	1660.93096080446	1242.8115235681	2326.32902180961	1534.24374081689	1888.72155162667	1461.26630815605	1951.93073847625	2475.82980540236	1521.8268650918	2204.54016079031	1507.21620476936	1610.79287482978	2260.3131756119	2077.42607356681	2130.38593461258	1642.89300340271	1497.33944661968	1839.47039790753	2498.22163366663	1867.5425862707	2142.78857375879	2565.19398776421	1847.50420738416	2287.81142431741	1554.39448198685	1798.13388135201	887.665838042237	2310.35427759876
ACTL6B	5.85693537815931	1.93777982955234	10.8706862609368	7.26948327400887	2.32402755557483	2.88483911597678	6.88029340998013	2.8114406724505	0.593868321902821	6.61053445558027	6.68300796707488	0	8.59147177229691	0.850472963613173	1.69496852580227	3.42188237651824	2.55698512959903	0	14.699497285261	19.4870320741819	0	13.482731227034	1.93665631728838	12.399072684917	3.59161752885391	0.844010520794424	8.72135910307828	3.76979428125422	0.96409931805323	12.6097838201579	0	10.3894534498524	4.32869344164855	1.70086199940521	13.1762318704097	23.3295264927868	1.9428360093051	9.68676666128932	2.9104264327197	2.13364478839409	5.04961044891969	5.08872487646952	8.38650601117881	4.18078634080664	11.6625862434101	10.9406658812984	9.28881485388974	0	3.51930907876903
ACTL9	16.1207130923728	26.0964252309447	8.658809062822	6.51415015883555	2.86630765360048	0	16.9242873645982	2.88729539357187	44.3319620926434	36.4909724326398	34.7921413009683	22.8650210641349	11.8680267817876	10.8634486263488	6.653709282286	8.5447406403688	1.91192601770021	0	31.2880541380158	26.5755119357041	14.0890712781846	9.60762959084196	3.81684494754132	5.35192721133996	17.8979799776213	12.3062788457191	8.70016912832864	13.0920423239538	15.2007278449641	9.4737718379673	17.2046551071697	2.1678007327076	4.72446413160157	10.8629347410154	7.60168274299912	10.7483867773415	4.36074702424491	10.8710947361979	5.34040751589684	6.53499464355147	20.712390166948	6.67771906014996	28.1247839755119	11.4580397834388	15.1235470565324	9.34669949605671	9.47945912434926	7.54152959559629	13.9195102084808
ACTN1	50188.0371144752	49646.73226036	44109.268534924	18288.9691912933	51711.3917913686	42761.8076657221	32680.5909195066	29711.3484659968	29655.9377354998	34516.505965385	35847.6974952477	30225.616386455	60511.1958131306	48210.9745624365	35851.6233970571	48144.2390855394	65520.122502183	37907.2902150522	53102.2102375478	74920.7069552602	42716.7806930645	44124.2826428849	46190.2058680344	28041.2629989964	50313.1197935893	47712.6802565366	61978.5991461818	70440.0178074192	30884.5070674595	39749.8237063632	30183.2766764933	31550.5060950778	33789.2287196165	40113.1902244508	45800.9568398658	39293.9902577384	38264.9841985183	46185.2915531079	50551.102693571	48501.0876121612	27787.9475842461	29998.2534992908	33530.5435907517	17666.86628795	47230.4524557633	46752.4207039223	39771.6640813083	18421.7873743834	46249.0708000579
ACTN3	63.9292190635992	28.0796609350068	56.8609442565914	12.568196713019	15.1973757355867	15.5381859717652	86.9862622316451	10.7352229063832	35.6212255707288	39.1815003303328	42.4398043921136	39.7491952613522	29.7822760525957	22.2469382656745	8.67760466592073	24.3013157335771	13.5725579256607	5.75792480814731	12.0214734485017	10.5867908716442	14.4745311782712	6.65410772424412	14.514468626562	29.506306083099	33.4335941344552	54.7149288102547	28.0821404137505	43.619927162058	36.6101585902804	16.4792972252643	21.3227810792593	17.3714171719795	18.2047303908446	21.1021142290107	25.0519814248016	31.5816197503977	31.0617061367445	31.9473132966717	35.1722625036015	55.3355909954752	33.9755832602894	38.6934738941091	25.6685701724821	13.5551975082491	15.3899458902719	17.061417943368	27.8760147833174	12.0009481597801	33.3675792633228
ACTN4	41335.4511134505	40661.5121840983	33659.9747895679	12120.8040387509	42384.8483632274	36479.416658002	38064.915850012	29642.5389142908	31499.5902480342	30302.2785186738	35428.2873150748	31478.5702486271	39534.794972795	30557.5078810096	23308.4360750141	27488.2762824494	39302.6228671183	27802.7862521446	36274.558225813	49579.8477336886	30265.9153536175	31513.3789811788	29357.3863202826	19037.9038392969	40705.5469879669	30084.777468045	31966.5381164106	36948.1298093226	25477.837564305	29663.9591117336	27844.8951470925	27219.8860851898	26872.994578909	27703.4688487622	40986.9873146754	31278.0362861496	28091.581926128	34588.4820831708	36696.3823115101	32931.4199280535	25092.7135420811	26600.1485649486	29279.0623901044	12927.9924004377	31014.2616976746	30303.2427740796	27054.4555260319	12306.6227065499	29420.4143826316
ACTR10	2385.13966923925	2140.76513802657	2380.16038291659	1063.14240445875	1986.95593578485	1535.93568189075	2525.75363360015	2689.43832678425	2926.17387195631	2430.97272401244	1811.41227804801	2368.12611326546	2252.36663139382	2081.67459195399	1904.69983422083	2726.71891244596	3090.35058400584	1823.52613423425	3694.04533057746	4785.31470766036	2117.67520243982	1893.7107995161	1638.7211029695	2976.12367496129	1953.80036813041	2328.87091473312	2209.71569625328	2759.73968063914	2363.69340472328	1778.42802557083	2904.32961993258	1972.2176261851	1839.46845157079	2748.76166148137	1915.11390456535	2293.77970864787	1655.1656007342	1530.08047468172	1982.0564712082	2699.11165494193	1901.73175596404	2059.59209219384	2123.74808589945	1823.30882364139	2525.43241384612	2412.22392968361	2047.81854356125	806.924931807894	2128.17211497174
ACTR1A	13453.9655617434	13699.516047714	14484.9381744261	5974.82477996188	12556.2652143726	9955.62806851992	13231.2051853035	10852.7964550543	11548.7595159139	11003.4112017829	12065.3755335536	11922.8012157683	14095.1673391018	11300.8281286469	9692.92386083556	9530.294471514	14728.2483162811	8541.00347139735	14752.0693878852	16793.0580756489	10708.5708987968	9447.54798158498	9882.18108481722	8419.51994405247	10493.9558692185	10268.9088711251	11239.0983312588	12530.8906644084	10208.2094655337	9853.32498370696	14840.5316339083	10409.9816331934	9441.733582079	13540.9564937095	13320.838503825	12217.1181261667	12135.4664489798	12268.8159962131	10824.6300370204	12985.5085788948	10551.2152966228	9550.09253347871	9674.70182502721	7292.1383167688	13349.5375804189	10108.7764717257	11383.5361232482	4513.4660045445	10176.8528992283
ACTR1B	8164.7353405405	7083.17807719406	8189.33243286623	3952.4799634884	4564.84241768516	3729.77458888758	7770.07542923284	5163.32105612602	9551.33340197716	8685.08193716522	7702.37278355718	8412.77951081349	7772.45197739723	5445.84677710115	4552.34875864235	4993.28246642699	5831.9808961673	4595.04010203263	8417.44552492299	9199.50515369546	4526.64784507731	4774.19019987507	4009.48808006784	4986.5851119993	4886.58814736214	5276.11681193183	3813.66136890617	5669.55225420891	7091.79048509071	4720.57862760502	7090.80425023768	4642.5278120626	5010.5399087058	6768.08051400905	5817.61018569496	6114.49738822389	4726.60849945084	5071.29489062955	5839.36010459652	6100.0652960067	5564.68986718406	5518.78775424871	6744.23142730254	3499.39277690909	5794.7637809071	4607.39098672298	5058.65674959832	2321.82809465067	7061.10730487887
ACTR2	47325.9402131342	41428.2415956559	31195.7083107757	14800.4762751267	39823.5235968016	32364.104551639	50683.3561725134	40430.9735836422	43024.2583231752	47118.1185664056	27913.3131991638	37977.8634126354	51988.741321918	39949.3618334032	35637.0395651561	52900.7916102775	37665.9517865122	35969.506642589	63289.3145887411	70335.8703270606	30153.0165454867	41440.6747922308	25266.4769340158	42524.7039264181	47983.6282449219	37765.9718765739	47132.1431711853	60179.4752690467	32148.0297823993	30347.9809747857	29797.1494652271	31420.6867257293	35542.4062879656	35456.7866701428	37310.047028278	38983.4029240221	25227.6839482288	28752.8602069272	41878.2284477985	43978.4721705939	30718.2153409588	37141.4181599305	40510.3952570534	25731.6074072437	38209.4586952181	41366.7289668996	25966.4083384203	16620.5583946136	43481.5752724639
ACTR3	32988.1632289839	30669.1155856314	26362.0900479354	11519.8889135485	27184.1136753182	22984.5383600101	30451.9987699465	28495.3533425639	29667.6523282214	29351.993729789	19805.560965277	26637.619402486	30289.0848935495	26765.6816801411	22784.6885383326	33377.639666474	29950.2940323712	23362.7019261427	42664.2609872028	51172.319404608	24004.5704156251	25338.4503049007	20490.1964971429	30778.3812213772	29216.3064972268	26081.3189875577	32032.6864487703	36017.4320212714	25433.2440358171	22804.6997699878	25451.979106896	22610.0988853114	24761.3893743098	28333.2587848715	23537.0617931222	22688.6640751186	21797.0091367354	21076.3140938134	27640.4160432466	34733.3213054603	22426.4308338849	24974.1872774279	26512.6449086925	16757.2095757523	29299.7747705018	28194.9841485937	22406.4948209823	10875.0547447514	26803.2154551098
ACTR3B	875.665764975701	936.944927189831	870.15484004483	463.683330539716	529.066598605723	529.631584497591	758.120354553574	501.141458726151	911.029324522118	749.944798536873	728.09236232597	668.131220106696	816.811724411165	705.283747032935	525.176111011131	712.430649024537	671.660125686418	484.353220811474	769.755958887099	950.969727987351	451.141045684262	564.35439163953	535.402769168722	528.616188411313	638.939301542792	564.347414078894	399.047500469374	699.655790802998	576.778512916364	375.965874402966	779.157182619729	416.648573009906	506.584759053705	706.600018072924	616.243852573288	758.217961610268	576.843270785875	652.704128818946	654.444341405259	699.96705604747	615.873568319063	543.228787881466	696.117955629281	502.241990101604	695.787733424033	582.109062020745	615.061644551997	244.112139747107	773.901495849105
ACTR3C	317.559227091714	249.563358879212	183.030448264776	116.007743953294	188.668742510842	185.898408904573	406.687769121008	188.271151425144	430.771852483323	312.063240566528	248.544823908147	213.777640846617	339.780325416884	200.560002161674	274.302005451509	324.131815471614	174.448549159828	160.051918980321	333.223537615415	283.914887462332	125.564215497624	248.458402744913	127.205242815194	198.381013567861	281.083268924309	237.275434534571	162.28108023966	332.24880600282	285.733457063542	93.9590610763948	218.583589284261	197.727460327376	207.609665046272	272.3754386477	198.104336062844	314.98604064139	125.756920693663	173.375037863947	215.092875118838	259.071170519372	247.780081016832	237.711367462818	296.58222898186	257.470602143521	251.732202168667	305.318644768957	153.394946757196	160.10600351386	353.668493243498
ACTR5	1577.26068558561	1664.24410956875	1615.52661063777	774.591273416362	967.28056913294	683.06597487397	1536.86920048972	1180.61471120048	1704.95306557887	1592.445766352	1710.37807823716	1756.14720930207	1348.821014906	1236.89634313647	948.637873584231	1013.96831515183	1399.35737531779	1091.11051935095	1812.39962935357	2094.52020380573	849.834087600949	917.704107181233	784.375497949402	1077.65779703437	989.678748337979	1251.44177195579	917.097260198877	1149.41889487541	1504.82772473381	903.931321109419	1884.65320576488	1068.19484480519	1085.409712832	1705.84987021115	1433.99563618733	1436.22590288855	1182.19403339924	1052.24768719177	1140.5712303883	1540.26355824771	1424.36885121696	1191.33654592584	1380.94331064069	1034.10363815405	1320.50559074336	964.327595710029	1354.65720162003	518.414512926224	1293.72921309868
ACTR6	491.942418105326	332.132594277183	401.105115526769	265.244809960438	280.159487365016	301.230688641027	779.737164624295	623.093700158561	650.407575205515	587.161030911455	465.401060478283	588.152994859675	476.168720405391	420.468224099291	365.741442892011	584.439449889862	345.976686387498	341.070855853672	940.348564941149	904.220426094578	366.335322268346	433.688671978201	233.899355357763	953.487368776683	451.774109251759	465.351149923139	345.079781458552	757.902392272588	640.448839561314	474.343462296684	476.382343145278	506.272173767743	484.725214338738	570.286331273589	364.158152710767	527.293200010509	250.45058517141	402.71827554658	497.067093364883	572.726380301936	497.155187379667	630.662620496241	662.78292724537	452.083014259218	438.657884939423	540.059524891362	404.817851067584	236.673057368779	697.625420586542
ACTR8	2214.59737691433	1838.13703088324	1607.62984837977	975.048655024149	1353.06723916586	1100.12984843511	2113.37226003617	1381.68632728201	1905.8100402226	1756.57484134935	1539.89771362386	1827.15208574671	1649.08539462592	1190.64626387156	1037.40227432153	1232.46857595681	1546.33868107951	1124.13349186502	1856.76760298972	2179.80961412884	1259.72780688067	1399.17225820382	920.854509695563	1603.43384803116	1427.03469230401	1268.11951576234	1098.2498940885	1548.70186805719	1455.22796439339	1171.50144686268	1629.77371275716	914.272798732727	1338.655502074	1586.77644683747	1632.6931352034	1615.96359173052	1131.24415022433	1263.59942105014	1560.4972804678	1861.89007484469	1434.67209446524	1515.91121111802	1823.23336271886	1243.44775913302	1731.69518112956	1169.57595172788	1009.94549053544	542.024718476767	1878.51102370132
ACTRT3	5.60184766197526	4.02360373378086	4.00510869560756	5.65912286386835	6.03964719999359	0	1.13350658169888	1.01397951812417	25.0068675840359	10.1403323308265	0	5.03626824684199	1.99619173007392	10.0497236761976	9.0129582533412	2.77848282175207	4.02866364506634	14.9560502827964	7.98465421191615	9.99958621900713	8.02073485092161	5.92532599605707	3.01595139236476	14.9165495165131	2.97735419489094	5.98401631556683	2.01212079732234	7.88185635386142	10.5047381061686	0.998120349558919	11.0770617901407	1.00270986137549	3.60538960910097	12.0590833047266	3.0033083917339	9.74309519480686	8.06821015009651	11.0624981397534	2.96423506864198	11.0833961864808	9.07620906443218	1.00505529773422	9.64951308481175	4.02390837270539	10.9926998723849	1.96945766552432	13.9820631571951	1.34994344653235	6.11618719438874
ACVR1	1232.56548015077	1177.64431571914	1188.11627547196	489.587267388835	899.762980262465	718.943581742707	1161.89809927907	1124.09608935206	1230.48220477695	1102.87836587346	1031.17474829243	1366.3792943627	1465.70319364442	1142.85550871356	888.434797725159	963.208510603513	939.477596917666	794.973908239636	1266.09070048668	1440.28571756836	666.13354934212	923.608875669716	734.052748321167	1042.08529832262	840.273887456036	832.064075368552	713.330287841796	912.151642242256	941.442745977411	672.654481352649	1040.97866089978	608.644181494783	746.33949815002	1027.96712901434	1023.39390241211	999.496717829492	1021.94657188906	1019.14829577485	1004.69130420908	1364.09020696254	886.094295106864	860.783457065179	1223.89691271383	765.611258450758	1078.22556652849	589.440102138628	596.894770478391	364.176086194838	1066.80215599639
ACVR1B	2728.68192908467	2183.04017301016	1988.37945546686	926.982007629283	2709.34642352815	1812.95590489104	3319.72200134175	2394.73080162838	2736.98845481588	3156.97546819665	2279.28107059639	2323.8308128235	3936.7467640108	3052.27731315431	2187.55202386422	3336.57172120768	1712.78834557902	1462.90441710523	2861.71023294177	3198.69086598348	2360.53286424511	2363.05019551607	1645.07816392985	2286.91846583882	2998.82354428819	2167.21198393504	2017.04163352128	2806.72791822612	1794.57966649568	1765.13268964953	1795.95969458475	1877.18451702649	1929.89728807925	2229.70970785768	3004.53357181468	2906.74502788575	2256.95907673546	1948.65923331049	2677.99880203528	2463.47450481468	2272.50930659491	2570.95356605683	3872.64180246643	2014.45910600235	2929.53788342454	2791.31892344907	2172.65072284512	1015.31711052228	2808.24024145422
ACVR1C	74.2649029539068	55.1652364087433	35.9765665874787	32.2887921945422	38.3273973212795	26.4314276282263	171.40772329464	95.8761608678628	184.880377259725	252.472103218944	77.0340422541101	105.716810997153	128.349306101417	134.499909019178	73.7738728281225	173.775084950196	55.2344577381031	53.7379550340445	197.239940548099	179.976237750824	35.0757698420362	100.847684202041	47.0911557261328	293.993067042591	87.3436583682414	60.3536454381276	40.3935340847187	152.01047319798	131.552924911886	39.6382363773924	54.4119457961262	38.8723729046599	60.2425292904249	92.1697049831379	38.8100601296327	92.1380894217271	36.2370109680052	40.8893806272012	100.900953597642	131.226451102319	53.3986942298278	80.7061364771802	197.990578982053	72.2907947731844	83.1528668579321	113.594714301097	107.451002507859	36.7531639615255	146.107749079011
ACVR2A	532.927543745603	324.108960261985	404.256847376558	310.478878862906	342.167595208442	214.684945559653	672.051819088972	464.806188101205	909.305672191058	880.089993041704	417.533015639233	776.390513514544	702.056370085721	575.62339111843	547.422434073582	820.847274710856	597.4115780784	447.479789697215	900.104899501241	1014.53656425473	427.705302133649	720.477884682078	423.990751701453	1016.87676768179	490.89780540101	476.013124395616	193.04697638968	529.032006019671	540.872562270702	381.057882865036	274.884146032059	254.484457151955	298.185329517862	331.119199601834	240.52926971901	506.487273329646	342.435570597352	362.664743191833	394.50233984716	542.295475750394	439.437504151278	329.058396888323	524.566502720187	332.908891703583	487.601362039364	427.319457268883	331.09782334509	161.372498537242	627.376661091227
ACVR2B	862.334299845818	650.20560604419	591.938136189712	365.145534629423	273.028084722101	302.19297565104	681.527963816151	342.428693663365	910.314067016438	966.80620893048	595.374141897993	941.242804726867	695.800559479854	555.792046106455	387.769562087407	652.147985931359	271.992369831567	381.30897001598	702.409150775742	677.180848802767	267.974831012061	581.880553483755	306.95858144204	788.863340763088	550.490267839716	379.548124733859	216.494717921545	521.157697221905	711.407721575589	306.406708120867	287.59368647289	208.565398625666	325.360932290943	275.782956957541	485.650855096757	682.766064996849	242.149684678891	318.647072884753	576.256737134526	526.664374077576	477.244811575332	729.003523757643	959.174457282864	517.104117186802	463.334377007696	369.900792523126	271.181800620839	265.140575280916	1006.70431071732
ACVRL1	221.402548847389	238.329201407511	321.641172658259	94.1441620940985	230.928997974548	210.48168212014	316.822215746626	145.498767964557	182.584648517523	185.259342952182	242.813772186525	288.612434860476	252.05571701137	243.312975072219	262.20962820879	164.445280103967	195.210755785676	160.431740981707	221.420249326038	304.76156677166	212.826992609246	151.981325478195	123.103594654087	99.0705133199252	247.454948111166	174.348386264292	143.088889470584	228.316190088733	200.694036356118	300.564213376544	177.967557545573	133.360734708872	223.807068771864	220.044931638914	212.064206596673	228.293595320429	224.115492925476	158.486170682094	296.113522116325	281.732165531599	148.990726735086	250.712764249611	223.537257153829	194.049671844201	238.3796757049	163.310324355362	260.855649048766	109.935404884145	186.133938587942
ACY1	746.643495976355	745.457248076061	819.485297583152	384.497556315119	559.164372093438	404.599249710403	811.736889199126	527.335362563401	532.498724074791	566.12297735259	676.012158691892	652.146247713329	831.296134662669	509.539093067696	357.764953287338	382.581293450183	428.658727722372	341.063553850666	680.771204098002	771.524480212613	504.54114539074	472.801899325966	357.8290242016	289.607446514621	388.004581335224	457.579651014011	311.167402653537	528.500157469015	567.089355534437	415.642048336765	620.206215975529	292.148055541619	512.442294472842	510.874605116934	769.099624428227	599.801228925031	438.759790233035	530.419600581071	356.237218802183	637.052623135768	399.262548587605	391.23835253531	583.914506475309	464.346912055456	674.036199731419	420.109519262165	507.292426555845	241.772065777724	573.855420053026
ACY3	91.1000878075874	72.9793030455449	74.3644123999222	42.4172921015192	55.4491025499883	38.5177013901539	54.461854036629	62.5934798459765	135.734527117726	112.046331429361	195.240003814053	189.25645832716	112.635967687843	101.779811648919	77.2742565279564	48.6051976199196	69.7846795910319	59.5508105549128	59.002620265876	80.0533839468778	62.857505933532	42.864003198513	63.9981680704684	58.0004499677311	43.07652457661	55.5112570581672	49.4895614654282	39.9123036793788	36.6865346988217	47.1735991502468	108.252130732834	37.7189698689767	21.2706348466608	68.7214870027494	72.4201785576257	70.8037626578168	67.7496239323007	47.2910375517619	46.6988400358594	66.0858581198116	89.4242372813137	47.5012034041921	58.2688016271039	33.9606345261208	52.3632609259176	23.7452284261048	62.614753355409	23.0716391743301	20.0634806221675
ACYP1	555.512251935535	445.386929263007	393.858994175548	311.297096764142	193.574971538782	204.120853466529	614.973625430843	347.037519994848	723.889989060256	660.565677073569	469.545042620097	475.504716199578	483.915394679444	427.670868049701	299.789971764241	405.54854176623	319.530955724029	323.588383575998	571.47432552784	689.595449970499	258.321523801255	440.798399530591	211.72169307671	527.89615192838	322.056092205237	337.057814655074	186.375800287997	374.973742192947	466.967401271431	220.307011072112	362.568660699418	225.719803907283	286.794784809199	399.780298170803	343.772669924761	506.315412618658	248.59117135777	312.038691084568	478.871031985627	445.54641580889	342.709127248509	346.753938118253	576.975971142601	370.692885857765	424.364058499611	437.26824359061	340.296339910564	133.190329201109	549.072353750689
ACYP2	833.423863355102	769.592029503286	832.152800710322	369.076579769135	366.959955757364	388.022055330045	794.928806376412	530.017704641465	648.611953206603	691.562658810305	625.213962494202	675.882294961922	802.286367206317	523.820214965457	480.380715296542	634.387150433536	651.13125467055	560.755870412083	975.970337718309	937.240249625373	402.035586848434	548.237454016947	348.114958409151	647.52279374449	544.549917308965	456.408556148171	387.246552955368	652.473580426028	594.056436416328	476.837199220258	642.357233811628	511.676859809391	530.814201037481	753.634813942809	547.665330139359	677.630630938714	558.305670003145	551.827069007158	761.846794480102	726.586205606118	541.023394203529	585.736710296209	880.639760987559	375.512921467044	653.526359198968	564.684135919354	577.282522636487	240.237622131459	722.805355484483
ADA	3324.01911309367	2944.10759336552	3087.00278895161	1245.20483865968	2068.4915392958	1933.6702945701	3642.19915106596	2531.74324282403	3642.2879225312	2739.94835099485	3650.67317593709	3365.24759726567	3501.2311498531	2584.58960050316	2108.35697720843	1966.60408729169	1926.70488334704	1318.60604888769	2156.23168805177	2484.50010220979	1949.1212435641	1902.55579681048	1855.74098011308	2029.97409226817	1560.04075656411	1841.16544829963	1333.52767396262	1878.79590962427	2623.88339654434	1617.87996813817	3988.06819144209	2055.6342503516	2004.62734698256	2594.51200281325	2494.80265202577	2407.67492987364	2136.32770284314	2081.07500208004	1781.0842871707	2285.29395160606	2464.18710488123	2131.00074254103	2439.44575503001	1484.24771314591	1988.87797260704	1348.20647708067	1706.68493063856	1013.15149396109	2625.5457766142
ADAD2	31.3598991035425	22.3002903589346	12.5661829368758	10.519828916749	7.7033260040489	5.78100811993345	6.99540642955539	5.73269455771266	3.86144336330759	18.7077212033743	4.71071630868165	15.5535524406333	9.67900285428879	9.26426219201757	0.968179608861771	8.98901235439528	6.24708505441218	1.3726117927755	4.7232992280292	19.3011714401134	0	5.64924116082527	3.88092431434817	0	7.28109013143312	1.31641953509774	3.88378044141414	8.33663885858985	7.88679698537245	3.64911377779102	1.11403614445618	1.93542687715629	7.68603421421828	5.81909855451272	5.79697469292661	17.273269797215	6.19249825779094	3.88232424668858	5.44093998930192	10.1691609255358	23.4886364373082	1.66781090432281	3.81292382342369	0.886600840561623	0	8.75104374938701	4.74156632696854	0	14.0624381586348
ADAL	564.082028112089	349.384953102355	291.410716294663	250.700814017102	375.994665252747	343.410190568676	636.723723113412	251.542313816039	700.323514296588	571.101190707752	330.156627817976	469.198009824846	561.635618351814	349.092482573666	345.296002920712	502.772742206411	304.679791223878	385.291415848509	548.461642892709	683.714057056939	347.653612717266	499.681825317015	331.78858247172	497.14273880404	474.862699931717	394.571325635594	327.951928831996	621.883269465934	375.276479490986	219.097130780402	287.131491865053	384.55727620278	384.207892231184	405.196702461074	501.617619513514	646.88549045963	301.677613318945	445.563594993689	620.585018384148	462.285228921615	356.74322290584	392.719916016222	671.43082583543	319.452125577192	471.497563238621	616.383262441289	424.848052902817	214.682107096131	595.767387479431
ADAM10	15330.6865078164	11312.3796742677	8602.33614190448	3577.38972141999	12513.5612687259	10057.1822998591	19064.758448865	13615.0942033834	13697.3410724856	18643.4976868439	8981.59776963009	11253.1959173905	16001.4459627951	11276.2860642771	9506.7173040793	17304.1929975445	9289.61830239361	9287.87187718645	20073.6573680023	19543.7449815018	9250.96380042593	15754.6301400998	7093.35915852358	17945.1752895011	15559.872501891	11085.2831488953	13222.3799091039	20415.6853027281	11248.1414784764	9868.52388023586	6773.06399462374	7374.11894137939	9566.24076845706	9680.67218392685	11087.6552853308	11816.0354568151	7202.5405679725	7710.97907732717	14623.1832524415	13272.1292459396	9256.40849831617	11508.3801016634	16289.6071988961	7898.34072491668	11992.6681705392	18885.0828180384	8932.30994222388	4456.9400655284	16587.5009856172
ADAM11	101.960471082968	95.5009514129185	161.612880663907	46.5252563554911	22.4383846034543	24.7495679072847	59.6873405266242	21.945197019147	74.3923436345915	111.510321732603	107.738120398609	87.1985043460705	101.640247918556	76.1260055592086	61.6701845973982	71.2003530712692	86.1283463945305	37.671260917054	122.140750180242	79.726139705905	91.6845617138713	141.169612545298	86.1616776965225	41.1512147379819	82.9429162274686	80.9437286372771	50.3722604265144	76.7850377067196	63.1310884018717	29.1312331067937	31.5889273388607	40.328502859933	88.1109366846204	57.7908621644433	56.2550408867117	90.0231680638106	38.4314261506719	80.5290769839935	78.6653919932271	102.106899800931	76.390659971338	74.7206888475326	64.1296185646763	30.657463463711	98.3146177851485	83.479833106273	90.857179165067	30.367538779435	75.0318646697517
ADAM12	112.322127609878	106.482324336078	46.8203878828775	35.864028838952	108.543413997929	67.0543323306517	212.951366542335	164.98646597162	143.721909263576	260.620084403878	150.666526174807	151.080593528101	198.882784798264	148.950830052979	112.387399870906	243.512348031308	247.199032808337	259.142395015678	509.481909232075	523.250776620243	137.855591836154	247.882239842156	95.7281973568487	380.670694451355	206.713347970691	222.551426885795	160.17886662557	263.572850368901	228.478955349603	145.250602041565	87.3156605775074	92.4904584210423	96.150261195299	107.651072502378	78.3041908547947	144.971603249504	75.4550459203018	82.0822037358718	127.917801253714	193.660420991398	102.833646801852	106.180684126931	174.808870660929	80.3959804880843	88.4614595056927	79.8146133474079	38.2097769565381	55.7826089432204	151.858934600594
ADAM15	7544.74513891566	7276.28669008462	7713.28257075486	4176.58520449709	6346.750886524	4226.13784222371	8472.85749015647	5562.00023929189	4331.52915081278	4289.43272019787	5383.77664697123	5296.12256190142	9461.73563764731	6953.34284091933	4889.97814937682	4270.58598208663	6571.50567508572	4471.86291682517	7834.3737228538	8767.14963883124	5318.86163236833	4750.48485363258	5647.76577047311	4104.84263919472	6150.70440638501	5090.65319152892	4061.48492308726	5573.37806756047	4940.21706328877	4195.99704730892	8477.89217776568	4409.26293605599	4928.98210787763	6667.60649173889	7710.94760585559	7100.80461790538	5610.95267490617	5600.16125651928	5016.37809816085	6093.51642303397	5223.82873354572	5241.85649345575	5918.82202532235	3053.88284967469	7336.93741576587	4566.31940470034	6476.21242696569	2148.84462729702	5642.39318178157
ADAM17	4685.54975420801	3971.10086685479	3393.82098741468	1705.65532612079	4007.48216335402	4296.01383336356	4832.75541952127	3732.95426850683	3870.3568537477	4345.02016119287	2807.95856925658	3515.44466770481	4834.41638664866	3629.36754822442	3114.53862724663	4927.97459091858	3329.6115246056	3035.68627145991	6265.09174987856	6358.88451647674	2856.395429085	4329.71055756175	2361.61895233323	4779.37243411133	4115.92544890051	3802.9499787471	4330.03029387347	6644.88396605684	3286.23247575511	2813.52957038804	2776.06113690249	3050.52968575908	3244.63603629231	4047.34512742306	3091.95067791672	3814.83308712201	2729.49317687714	3287.79129497888	4218.08355249685	4457.73661018272	2496.87423863111	3089.67426334266	4076.96771117063	2336.43679442195	3828.25188488761	4136.50811999601	2685.50949572658	1628.20762833886	5455.64894410722
ADAM19	22719.3307468557	21447.5590400129	17588.5377758983	8122.74822950784	26748.2656981767	21911.8318289351	17869.9686107443	15705.8964672665	17570.7042873752	23620.9112543958	15366.5159787396	16936.7822828107	22025.3714430632	16730.7119418923	16084.6317810983	23162.2690044397	18714.2230155183	13117.2673599038	23624.6917838401	25545.8901734632	22237.498244985	25216.3053093184	19231.2872211223	21775.4369494715	34768.8082764403	19585.4245266184	27147.6906373535	28186.5421913895	12666.3856433319	14160.8810312224	11467.8970143311	14300.9091506773	14344.2136481995	17023.314574944	20272.0253188278	19865.9056471609	21059.9188908174	19305.2933596787	28870.82565541	23669.0423209727	15680.2144498527	16759.5718451985	23136.751919708	12423.030407273	18066.4592191782	22544.8704427019	14139.8646895534	6144.5557243319	14330.2781184
ADAM20	10.9401396128723	10.0626356235415	15.0245415530992	12.056738614759	7.0487856266035	5.9922220877119	13.8733526410082	8.11473974934413	15.0094748805787	14.8984464146042	4.02469596340159	7.05329721158998	18.9706728812832	15.0799801615978	11.0197827844512	16.8034847738875	19.142974961377	1.99485241465739	19.9688904102642	20.0063576145283	0	22.7218341768464	7.03975535412621	10.8961858577196	20.8489528059141	7.98155317850742	7.04494068980484	24.6396122135062	9.01158817364813	0.998478694513339	3.02210543564646	6.01842316350799	17.9254217363573	8.04228509477718	7.01023466009659	15.9149259941676	12.1066518378098	5.03021049431259	13.8380408437175	7.05559305646603	6.05298139455621	9.04871277300195	30.6298885757929	9.05703467476963	11.9963346376322	11.8209751478152	13.9870949525199	9.97019361290819	14.8633277192444
ADAM21	13.9223131843357	7.04308997165383	3.00459308377693	2.00923778276912	9.061763552625	2.99579516239923	3.27928611925673	16.227797586933	8.00418965951961	8.93807912137017	8.04852323125169	20.1500839125173	7.98680346811	10.0522551385817	12.0202992346087	9.88330080696866	4.02966245131033	4.98660694668862	7.98667477995641	6.00127064594226	1.00284332368436	4.93901170093462	2.01114736132633	6.93319597376186	9.92699884801838	9.97588319299087	3.01893289058504	7.88383391277885	7.00826445931946	0.998372395311131	7.05080183355774	1.00296219835003	11.0025981221432	14.9908911279159	5.00677016412982	0.994580134176365	1.00877966854302	1.00593382172522	3.95330697566298	3.02350380906752	2.01744384509217	6.03183328497477	4.93976725466047	1.00623289013486	6.99711302639794	5.90984921665025	4.99485593976422	1.99382793608904	8.9170124562047
ADAM22	355.60766020553	205.050611993641	218.079163480077	80.0287156826008	189.108488851752	218.592026063827	607.302123622551	270.502236902477	450.287036318215	575.10127445149	374.996456089826	468.476776531245	370.791175011235	207.078906129642	263.368746715204	403.57327519215	170.73693665699	175.079305500278	476.267837877976	482.054169998427	175.006180865607	308.794114241415	192.112055727679	574.759365911349	287.264368144769	254.574502361635	204.547106775828	346.094932377496	361.683156689609	106.198066995258	228.333572975094	168.573869598618	228.066241900461	188.573126422877	213.179305018512	339.108474555344	142.976339363899	191.737323517261	375.576575912266	368.091457345639	221.168622985279	206.309583055975	441.697093435116	198.550684117842	225.832559993817	262.362716451453	144.783558074351	97.3203089675939	443.150591681089
ADAM23	236.066752440885	125.154221897203	120.404168468896	68.3863267108113	38.6770301624506	8.44028617300576	50.0497800608507	69.6910306892176	1072.22001865418	917.977828576491	646.150866325466	1002.81410155744	448.346908891939	199.263673949691	395.373144855639	353.268729117314	177.365202598577	183.342647512004	174.09842167687	268.152756651126	294.046100979536	437.351003563211	371.592409936962	631.283724112535	310.519501933415	386.138320378644	231.849087381183	402.261724670846	174.792996639168	194.526722988376	182.373041937468	90.1459760123359	184.747381539298	204.81331826039	105.016749363261	85.1470159705332	33.1371501651786	84.8119031342165	99.9126747254781	76.9873688082623	204.008675499761	277.235711728233	244.379198355723	199.548497779504	216.097692627271	164.374153148494	202.266504098755	57.9748836548233	191.359925641309
ADAM28	3846.34601896769	2981.23916888469	3300.66021124321	1480.00999102355	1219.6995130209	1087.12708455061	2393.92320650507	1941.48847562586	2000.30674329025	2673.84022134675	1393.77441755579	2115.25657082241	2185.5504846621	1774.95253746039	1428.78354021121	2532.61293003179	2226.2898536778	2012.47679276652	3962.10418207033	4373.87628173386	1215.09134981404	2133.73284378879	925.718015685192	2526.59125173813	1823.40350832033	1581.96622204327	893.349673427427	1811.48879542576	2578.65880912364	992.506575029151	1948.8815601807	1569.11929609692	2225.13237063224	2915.05964941159	1809.14287794671	2784.57988179414	1374.27227899346	1293.76758413483	2002.65253534293	2113.42533084598	1270.60363570744	1780.04531557319	2794.37237480152	1940.17408427402	3525.74927742073	4806.46633854115	2218.2937542266	825.999751581413	2850.35648212543
ADAM29	208.458211398815	114.277094714022	134.825139873388	93.5794528212023	120.801603729124	98.7911474157707	206.642556761496	93.9697566368877	132.922711127231	206.788821499034	107.657732803418	126.878129387683	151.437723603357	104.777162975874	65.8788006129613	166.588102249624	159.838267677661	104.273293844416	241.257641720776	200.716325914029	93.2413240000583	223.091295494426	100.460780395925	139.544293436967	200.155624265466	146.603856849822	152.645211803737	340.008410041395	111.527898542678	165.736792650556	69.9316096554033	100.000730582807	132.564120402124	98.2021085409498	120.401418015823	235.908105403051	94.3542034747659	108.391580602288	269.334415763701	135.55643381456	70.554147488661	102.216727405938	185.646143123843	81.3162962356826	165.870481978279	315.030638926507	169.012322075209	39.7110272264867	173.93078270883
ADAM32	1151.04367813718	843.667700984186	829.905591614787	485.289510739807	770.931885518704	821.832067507083	1700.1886136098	719.5958912869	985.393710208542	1408.58181306881	711.900734162493	760.816668488692	1512.92327477354	792.848517419935	816.347147391835	1649.52742894962	844.319182608146	814.559283657586	1422.49254105255	1521.7241676249	794.66249639874	1347.84362696811	699.79014980375	1412.72591070462	1371.28474920435	679.915501731141	724.405466856175	1472.77633622644	761.104634163194	745.247876033324	561.430094259161	708.389621936441	810.999332365129	888.679340869325	865.191476575016	1539.48990503682	754.698394445638	687.99858384837	1389.33383419987	970.959068709922	556.646534850574	787.928190412796	1678.22591363906	737.678217548136	1202.9872458419	1532.59304927962	954.319505816022	338.829915090174	1391.29800808719
ADAM33	63.3816359395043	56.7573158490672	66.4746602930127	42.0883204256696	28.1089049150401	31.5949144668332	72.6888959447511	36.2771137457894	46.6983624887969	83.1008926210741	38.3916617340211	49.7330014514772	72.7921835989111	23.3953894725535	26.7354350121417	51.3903144455291	25.9179778142326	41.7464054490583	71.5622941562777	70.8820797272061	24.6107936059708	48.7920001216303	35.599986800486	71.2365402609072	53.2356576871711	45.1321021317832	30.6915850075427	66.3684675035429	50.2447187320763	61.6250305902211	46.8780736339637	51.9757644793551	44.031021916067	41.8549320734433	72.1960201412376	55.1984348223564	45.8054450460766	31.3701997563121	65.2778613289288	29.4479995977196	39.0328777531453	36.4479311120296	72.9592535084474	39.1810753450276	48.7162180431653	78.1888121384669	56.9589064848621	20.8633496006648	68.2914579066539
ADAM8	78534.5415588373	70078.7014989861	72455.5389216529	34889.4366987023	76469.0150868703	55832.1626185386	61840.2925146194	44129.5928863273	47159.6281903363	61572.3312333878	49760.4808262224	41890.6636048477	89691.7226130882	65717.0027579879	48269.7531553906	73452.6468195962	89050.2431347458	53565.2044585306	97419.1791240784	108337.83562238	69224.3499446302	76674.5224677067	66829.5138976704	52291.9626750138	81098.4930933737	67186.000297739	77865.5817855341	107226.36118617	51684.4664201907	63152.3300135385	61065.8464330146	54841.5958473692	62517.0673405629	74561.8381269692	81192.8029765833	95184.5592919921	60453.9065466765	63994.2704630111	82662.8889388502	65315.8121858978	62657.3963008721	64057.7678702585	79009.2270092275	30536.8185957312	88133.1270895771	104777.096089995	79013.0721943306	22165.1343124018	62663.565545899
ADAM9	831.69434016797	735.990820692513	495.877480719012	329.021879936439	969.898374005214	825.851550349145	1178.72440369062	1048.01434504137	956.570250432748	1118.08790905134	632.079546030666	824.437684752389	1339.79981470185	1100.77876609494	1130.91226541344	1559.66369738489	885.319190032892	816.558902568727	1902.4788913979	1865.23724665303	874.667252729644	995.873360696293	590.459491344285	1411.70349482376	1106.34975963036	801.784051750398	945.436408004946	1310.82198782805	970.032912580977	955.986898988034	702.940779941427	717.49118425979	800.213326549657	875.606585951807	989.438187208916	1103.20572164249	836.237484803497	714.216941705391	1262.22950148767	1200.19392543651	679.637685462921	715.188021508197	884.42092209001	512.062583573134	2087.10381421246	2469.51280947906	1191.9709691629	368.00552727636	1222.03821482895
ADAMDEC1	24.0288641670937	19.3478573814229	10.948481785515	8.78579219976108	19.6652761079423	0	13.3012483614963	20.8519292596967	44.506115176998	23.0869475709522	11.7046004845525	36.3456350980483	20.5492259887234	18.6811462876973	19.9595948555396	22.1120764693866	14.3167152462476	6.54148821113674	24.1227913977013	44.2117338186375	17.051915563062	24.369529795874	6.59561247286455	25.7051205517142	18.4483792065881	7.63377831437735	18.6200987219414	9.11731802855437	21.8893808257189	52.36336088472	52.5519806173957	29.6200674138949	21.7706386227299	38.2315205107774	36.1237266038061	17.8015513133171	57.0342444584018	26.8855494027116	18.3669954806365	46.9007287281427	50.7247461351553	27.8898387924943	34.5296116154667	31.0535750901299	52.7788367981472	33.3911174190828	52.4185549567482	7.13731005491836	27.077436887343
ADAMTS1	164.743562145705	85.2727661411104	90.1326526376484	44.0040022938181	217.828752839947	211.724959536794	511.021965059156	277.611863581898	224.221037632319	164.103141431959	131.700644342166	159.456508827183	217.468097394438	175.556058806684	207.780719055234	235.568958233635	269.194237231791	318.830846206909	384.569786925064	490.111688332442	319.482268436127	424.693780777379	215.654259993202	447.052171921447	277.361429002271	185.445781303647	151.351102624095	354.979309704552	236.514091169863	203.945352707373	80.704917301461	110.107491680541	89.1742818808815	113.104055335917	257.326174779363	341.186421208036	112.030389727789	160.087417920699	254.925260336416	232.574099772196	185.73782211238	233.834914988881	233.589835832397	235.839920739254	250.418733134143	205.925082869231	120.006220510694	78.6074668774296	274.895049654371
ADAMTS10	5284.04430374981	3778.44537945528	4652.3619287012	2543.62924197625	2475.02443102905	2611.66239649425	7455.96462104093	2667.97346525284	5855.99595809429	4594.83496685706	4978.91423862884	4788.66391681981	5621.79958870369	3509.31733015722	2523.96884928703	3076.48891409821	3059.8668299396	1977.30444920274	4177.41716130624	4668.63466068549	3303.45914773886	4047.33941689024	3226.25898932429	2503.06982039651	4810.16129050732	4789.56945471756	2460.26040362145	6420.45833394364	6386.35154558534	3819.66076369344	3869.54791597346	2064.4775170456	2525.51241027698	3288.66396640876	2827.593185718	3876.98872893453	2030.07000536183	2797.30060777502	3510.40910260605	2875.22559151663	4041.47467671272	4775.19270358972	6523.32113730438	2832.63691617586	3175.2093458256	2399.37449468588	2872.39555980289	1667.29840481971	5736.22776177769
ADAMTS13	491.178614696302	445.284562698382	451.914958556125	379.697500121104	192.020870207467	156.467713125895	422.553829391841	168.403345334545	447.874420616827	340.001287794328	285.802961640512	304.003232110473	272.686768804133	172.031758979856	107.33612006246	168.483205644009	345.216917028624	164.52883153664	335.428849937457	271.614110205361	120.867760922208	181.731696769767	196.095450121093	125.475976215492	185.643488344238	211.133475234774	151.572628559606	261.038737138814	223.78538671512	107.936679923593	376.198794169679	214.434483047073	264.61356023223	369.095188700954	198.381917031896	282.774051196709	265.192817442134	162.281064419604	291.652448086789	244.790350984325	300.117522434157	306.684541786835	367.23828347089	162.873573983974	295.676732581833	220.665915658384	281.852174796831	81.5192063885613	424.137348156068
ADAMTS14	11.9394122485504	10.0672269844948	22.0458095531665	6.03069277128797	59.4366935108157	57.9488725027562	120.944394038262	48.7099268348471	27.0288640776147	19.8726564655536	20.1329067902407	26.2095888199324	12.9851420160494	4.02289715540632	11.024186310449	7.9110128319612	14.1134386092944	17.9609445435472	38.9559901212275	42.0328750073726	35.1192382701908	32.6132549805265	43.2638616819061	30.7201616069479	32.7748273588048	24.9566501261415	28.1916451956258	40.3629693966447	29.0494220124252	30.9683048499351	24.1873550464176	27.0933466199729	16.9364044846694	28.1602575563797	81.1523442065926	58.7098854329352	43.3988467002554	28.1813682365543	32.6322340423928	28.2337278990069	44.4081154165369	20.116477236594	37.561379009554	15.1012927997288	40.005197815397	34.4974837314547	21.9894838174228	14.9612172456537	34.6948900540264
ADAMTS16	64.3879943516176	47.2182184759322	23.9053333319861	17.8055499717446	57.0557541257084	54.4299640290845	120.616225517601	31.5207666557384	88.338816541016	83.0181420183106	30.7337601415175	89.6066934704337	96.5995698171836	49.7678726514006	52.8241731155102	120.01561572814	55.0240010707608	58.7039247745211	136.874155450753	69.3582186671633	50.1347281584316	113.204659909684	24.7630498433722	78.7540885334139	78.041053976529	45.3034008005146	60.2880545768901	96.1983334012878	62.6449008631028	58.6847718236311	29.0756803154738	32.2684425497286	79.1668894935881	41.606698565225	60.8779619253118	106.403299521349	57.427569280712	36.2776864373417	129.262845529518	57.6973730559963	39.8552721895048	43.0448325493034	114.872205066654	42.1891711423662	88.6364466849586	116.134287055439	69.7080259839746	36.3346820224621	97.8676444900131
ADAMTS17	369.178184839419	333.212145999526	405.948902877565	135.141136962546	115.732401646162	130.429483257009	302.607195552508	190.246792805062	280.208305145225	387.059373213432	247.466865246972	309.955380645778	283.142131069206	203.227925222713	349.447288092124	331.278575361966	213.482879853918	151.393410908195	263.552148611202	395.53033173159	144.998877208391	253.048232384082	256.375115077755	236.575242590434	209.9137937537	197.634995335761	93.4140166517554	345.858394138413	311.500548735814	131.892206705018	135.868096896954	118.9263529259	174.042185764367	201.423840774969	169.175868214957	219.871488624587	143.712305863919	83.7502502796489	209.106675260217	237.295235913017	138.244771200594	247.219906335083	314.620851287889	194.345185190403	255.367496423899	268.199199865518	261.819084462651	165.253150431713	407.555114740362
ADAMTS18	24.6321190387761	16.9469724990609	12.8998837607299	16.9211040994037	24.9395448282447	12.862098152075	32.3965928316537	26.2344221470773	46.5912226151628	21.8621258723524	27.9101828952654	23.9572737919092	29.6743969853839	20.9151600027512	11.9095202408581	28.3973867856457	24.9532693815553	11.8575210295417	14.8369806984771	35.6756510434178	8.94238983995519	36.0423479777942	22.9149543298909	16.6825579327458	27.5394033238817	28.6634013205185	27.9170070938038	19.5278996434196	32.7344945889705	32.6427301488849	11.9756941393936	30.8052263363905	22.6911789422372	34.856898265419	20.8346072268593	40.4019416325014	17.9906664803756	13.9532682290945	22.5219638640722	15.976717537576	32.9809905611116	26.8929523122229	47.7940760402171	11.9634650004497	22.7785969628471	47.8188777576417	21.7747961234683	12.8404026148831	23.5595071391643
ADAMTS2	56.4160046723298	37.9151876373478	66.3296677089508	56.5867528676393	217.278697568425	160.491775649898	90.4209898702488	96.2080379607672	47.0946346721265	90.747206599603	68.9061412201371	73.554923474455	133.133410028747	67.2830158649341	191.258283929097	153.890191258832	77.6560618365937	28.2903343623213	65.9350906325092	88.796315858558	30.9391468862564	63.8788770762232	30.3387349150986	33.3281287620627	86.6135376227197	62.2209609108851	54.5324720702995	87.4345986022861	53.9202301241949	46.0732280004531	32.2357643375885	44.4994808868924	41.7512375770717	41.9270103348027	31.4615294120127	83.2027255301582	97.7234013168706	107.882694719834	109.122090394384	105.552972665685	21.3922353588105	17.3515638580841	42.2271611920803	15.2610127828941	189.107043323821	154.863658861497	166.939969043586	31.312614233562	76.3762477998507
ADAMTS4	699.709691408398	541.998714922012	463.055869562257	370.954739609391	337.849613073828	344.437111937248	776.294256832432	326.667391987088	595.161471331216	643.406085490914	430.827331530117	422.973879808698	665.160720535666	447.518837831521	293.795374921228	519.785550842273	439.630228053461	377.499698594304	611.213706532641	749.451338834237	337.559835334074	562.388667675057	344.463859841956	372.053410588944	516.528815748434	518.593094685699	371.636383343684	732.876829196557	551.598611610379	584.044187682152	460.816224344593	389.975927828189	449.778791209171	547.436297374857	452.551442142688	697.938774439062	412.814247961937	465.238532615196	642.586627900224	525.241369594484	337.858510959795	481.888838305063	853.625399999082	435.594645387341	695.333970179179	632.376328365348	485.106485187838	195.687985588634	771.096486153936
ADAMTS5	87.5745793656876	87.5978604057441	90.2021171130272	39.208283297173	53.4018438443589	62.9567516993832	113.037397752952	99.4661022479496	50.0622535877181	118.265949729983	63.4274805189678	103.847536360748	150.858718553005	124.73728509715	150.361426320889	150.333493633764	84.6833120566916	71.8582990901024	222.787615616916	163.150767299598	68.2422052502254	159.150111892801	88.5535246871864	193.277293523104	133.117148083594	59.897899007636	61.4291578132383	100.590916285432	74.1404950394884	57.9470750381851	16.1276380222116	25.0920078623863	20.9257208333828	20.1179521952972	153.316777041806	147.303090987814	41.3895392836895	35.2329149560538	68.243226154484	90.7703738084908	63.5949497505314	59.3554427239175	89.9682355218054	33.229392792242	135.040886132304	118.281526891365	96.969374334678	73.8244127547187	195.323187850526
ADAMTS6	92.5111117819897	71.5303252506386	71.1282148326234	35.345513700476	29.6717646005079	20.3895199318568	145.36856925796	46.4268342797767	72.1827376341943	207.269219487672	50.3963285290155	82.4649873016431	83.5071091976068	26.9026141764261	143.370622258584	52.0343360263301	15.6764196700567	23.2789229188727	87.6508654393633	99.8311517001434	91.6314959195806	78.6232831679593	24.8940382724401	125.129947295024	53.2721664042286	85.3323284529837	40.451934999944	116.610293056956	126.075609747416	32.7155926474699	34.1958729668486	38.617224746089	121.563876486841	86.927835986154	65.9397357687106	45.9574863322973	17.2485482573047	38.2122237095669	44.1398585576987	24.7247542978022	55.1066346070092	54.0419836626601	105.096854556821	45.5504146734106	85.9550441976681	91.0436003903086	37.6772207136249	34.2782136603449	104.470722384574
ADAMTS7	186.7472162261	169.867132070562	105.462190186587	46.3189909246729	21.7728415526428	23.7323140048063	104.923296038548	73.4653504160669	75.1863285151251	110.8098390467	102.695598141341	115.874146047849	154.549281630046	79.2328836674816	48.817077128603	100.10925158142	79.7864835633653	38.8008346682904	75.5427319402865	115.943412933914	154.343388141967	175.882624801294	108.640167445494	126.989907610755	91.410324956757	92.4058738531058	14.3799244542844	69.2340064346482	46.0813913526946	67.4529200998592	47.1023534465119	28.367776997553	76.0951610737567	54.2891858137252	130.736908347351	178.211489459862	90.9394979765878	111.210247354475	84.6323459404437	78.3747743711779	165.637289218105	191.484686873348	407.215213255787	157.515274582426	193.113319276114	155.573164048284	141.04354801276	17.1462640926907	52.0542578921782
ADAMTS8	53.1191697048975	56.9985501311495	36.508978171286	41.6877320762823	55.8577123592891	27.0684757967497	47.4378672094433	38.0664263555015	48.4549679683702	62.6831698601944	45.5580425417174	32.5619403176734	64.1218650291591	60.0848866802185	31.3296710396659	47.7767691734182	40.9614155828395	16.6362203959739	32.265475071925	47.1010343403323	24.2019974195392	32.6224222984418	32.4994605839888	14.6886284751292	23.8038632569818	16.6406672121951	18.8845341555765	39.1386273562497	54.9682853867264	65.5771526250428	68.5351435149831	34.2834865141901	39.4488681243035	63.5125626286962	30.8688148325575	68.1590830232094	60.6513460806357	42.7268403145542	61.3394103436796	37.8261500962355	37.8595050521262	47.1641318859159	71.6743990786759	40.2342568605096	34.3902946594319	27.7262277354114	54.1574156860137	21.1718190252923	70.7420408282301
ADAMTS9	19.6799165793624	21.8297121098893	18.1077941494637	7.26546138844676	7.29706042768866	14.4753995651472	36.3325952353337	18.3375042294056	12.0769135899861	21.1892414948476	14.5397758883815	5.37167732294359	34.9369303563349	8.49730950368183	16.8913554343614	24.2326854496426	8.90074460506477	6.40730090600699	26.9591794935849	25.7680867398073	0.228197121148369	23.8751176291516	12.1576604002575	22.8382269907652	18.3900808633491	3.60730358955912	16.5689850595416	17.0564501375063	18.1356819567312	9.21792568055717	10.9542351505937	8.63149142619574	20.8372698562169	3.63677499348077	9.65581841865872	21.5785827393157	24.3184851064772	2.42499215017927	19.8942235387216	17.0069996799563	3.64756282720469	7.27043721452107	25.0853794361406	9.70281621729134	21.3066606467785	19.7632862439935	8.41676508763843	3.60487126977275	31.4398512597394
ADAMTSL2	100.285766305449	115.049912274485	116.270461759346	84.353475699291	21.8413294704159	14.0766791473948	54.8873400233993	14.3008318287393	14.9961927083066	36.1211504714691	30.4694482400971	27.2793193858997	45.1118046030255	42.139551395462	40.7088003265704	39.679024449064	46.8535239021229	19.0086109360511	33.4236605381673	29.0411466788557	14.2629722285422	12.8513460252826	27.6173787636159	21.0960727465196	39.3477965608424	82.5590591168929	34.2211671859877	51.305964721707	57.624654798114	33.4529805810755	26.514014307604	1.08783774010375	26.9145909212278	42.9060463291155	16.7050778385133	23.2614215965608	15.5573945145455	25.8235196728989	38.3457511345923	27.9451959295947	36.1047865408136	49.067048244576	71.8311797293689	11.3026518713985	58.8232368404669	47.3804954218647	65.0224958020614	33.9588104119656	82.3080340717235
ADAMTSL3	219.842769840077	123.938471543691	156.329731398097	74.9581690479811	130.663682322898	109.2335703837	359.020198084739	128.653962525291	200.13965755285	266.883809122738	129.993791349515	128.097560566292	249.651725703422	140.686027666152	122.662849797715	282.144984594372	83.9382356358933	136.959390499675	228.429522793444	225.427541305291	77.8117862625622	204.330503202393	77.2960211166828	298.234238627172	249.321292701684	158.842529424577	91.2296852989781	267.403039638359	152.630153505916	100.882156983114	80.7133873136174	98.96746959453	191.575234307241	114.795439579702	108.091569022913	324.046955381671	62.3917194232307	117.798327443342	250.929723900115	146.664543973693	104.367649398362	137.696345310016	304.697940754617	156.120336206789	231.007600076174	249.093334587418	89.4003438780706	35.7254111344116	288.111796159351
ADAMTSL4	17375.3791664353	11866.2126369627	11855.9695384231	5770.62330833974	21577.6512255603	21120.4880984581	15854.904859151	9196.80002339195	8039.39868232669	10537.1566171595	9010.38685048951	7426.26524376369	15074.1337138487	10000.7114238553	7409.1899141375	9999.24850046688	17222.3129660858	11169.8988100676	20295.6728965044	21813.7309525996	9608.93776799029	13339.6200008809	9770.83760735777	7079.95577030165	17250.7947049932	15737.9823317131	14443.4163505316	32411.9277238106	8108.48969866989	14023.6376803627	12641.5132851594	13749.719837695	13668.8440109783	16036.0356896825	14748.6614689533	17526.7974838787	14566.4770288011	16971.3869138545	24990.835641294	17212.9437735104	7566.4482429083	8523.66222625079	12424.4251718729	5746.41674558242	18003.5619306195	19594.2865420296	14682.220115883	4879.80801858298	13682.2250823932
ADAMTSL5	519.978299014495	420.610853137774	580.709104135333	256.955404367355	277.681386746694	288.903907512921	669.400343953811	452.095381763531	734.766395338257	626.752595098469	583.439621462349	536.508191871052	798.023897344361	393.36426851767	231.376671210806	441.12893460423	324.416743334792	214.630837519527	373.842213513554	543.480946632098	205.087515665458	277.109140539195	276.544693232664	281.325764589242	329.946965309663	344.426949445343	232.960343046966	352.535108429915	344.934880896679	167.737061706983	508.573418442143	344.326986589399	463.099736577403	594.867879504654	464.315097384581	493.191599522554	425.298616467888	567.270477957525	701.222100464571	622.739886172777	358.181092611411	420.051762265152	652.518205818767	293.046429615413	602.342557738163	344.605262831329	502.17280520918	148.659531958545	518.554559149887
ADAP1	12826.0646937355	11603.7146559212	12839.8049606505	5708.20531794832	13237.1484250713	10609.9502811966	14174.6796467382	10199.2436706779	8730.70885588797	9284.81175972196	10366.2523261659	9052.22915969706	14064.7014430748	12144.4572584091	9512.49417862377	11159.4479354043	12535.1071266849	7493.02249033108	13992.3285559415	16081.1535855111	10772.3941535205	9587.13462287785	10327.2395055866	7187.71951455108	13397.1398608117	9338.76773877637	9662.12491603606	12774.9523671525	7430.3308897729	8621.45779045847	12846.6026340973	8847.11501822824	9553.62579157792	12592.580769355	12528.0499316781	13640.1929641326	9090.87028611521	8899.19413324577	8920.7480603642	9569.18113412094	7647.5839809792	7842.94364358132	7951.68296485218	4351.34102831113	10007.9853488687	9628.49475631539	8370.90260346675	4147.89662878161	10339.9425168554
ADAP2	2048.32515003828	1731.05059525077	1920.50357328482	808.49147907313	1715.27408697012	1661.99871336955	2440.35382118031	1832.29770349181	1737.56190479674	1732.56838699947	1901.84484800053	2364.48801391146	2883.55298409329	2172.52866933602	1728.11495117791	1729.38196421033	2022.71354500329	1689.69835061973	2960.64735957572	3247.36031574085	1327.40230133682	1399.52371464638	1469.67294756565	1767.14662871578	1566.66883513283	1470.30719107665	1219.7275297273	1494.11490831495	1542.8967680829	1459.0620822004	2496.12575251562	1532.2055556603	1641.06845157363	2197.37247769382	2173.51678161484	2319.06548692393	2073.37038801677	1907.35017648336	1856.48120630622	2611.77830179032	1358.02266348191	1395.88387451957	1657.12785596036	1041.07209974925	2407.77207424048	1620.51041382543	1746.4688627636	677.762884443807	1852.52395900663
ADAR	89692.0750577127	74309.9015940851	70100.5403839144	26723.9150786251	98654.8904896664	82159.872942765	93107.9268716059	71688.0849985021	69690.2015752727	81016.6288739723	65897.0311831251	64838.2935453308	106751.567130203	79826.6074920131	68548.9003261602	92854.7826991412	91419.1689939771	64308.2932288708	104464.863294124	119804.878055322	68502.4316507145	79064.7909979519	73784.8220780103	79567.5170885262	81210.6435714448	73602.2279842213	92142.8248359766	119318.68559348	63703.0269504816	72662.9221142858	76028.4072091779	75632.3784148895	77450.6958985935	90152.3530112323	95804.8168643534	85856.8037867931	94216.8600538426	99488.6955413635	161886.12913446	151942.793331	59436.4169020021	65448.0932078253	71677.4111957095	48648.0769805955	121643.477740325	125769.63380903	90732.0932749353	34702.061172504	93861.2616266279
ADARB1	7164.69466398232	6022.57491820284	5654.53500963941	3084.23305008343	2378.53185066024	1926.69151866667	4602.9755297154	3316.39487513472	5361.1902157831	5706.3204278268	5418.87379042644	5833.60517552967	5657.21627221692	3895.24183922105	2943.50765290726	4151.60966156183	4208.81670897377	3808.04354547484	6038.34675950241	6450.02733697975	2324.31548217582	3148.73727266975	2440.84156858233	3734.54591996037	4185.33729233721	3901.99822593165	2599.32003569307	4700.04457001083	3635.35194531618	2041.475524507	3378.30372331362	2013.69356385371	3557.51974299713	4107.32044302713	4611.25033853754	5158.46150708776	3357.41348851378	4060.02661236092	4973.35576554958	4877.42561103563	3730.35452709049	3937.90510684576	5725.3164334507	3499.5042394066	5305.96959726524	3857.33650949678	4247.83480891207	1685.87829727043	4994.36428990027
ADARB2	638.556631862445	484.305405517653	595.374878547652	188.598939597273	9.46625138522746	12.3504547919362	21.0544136091256	8.95897843728716	8.29288051472784	17.4658863720226	7.24889568847236	6.72841065606644	908.608915053932	734.183420719246	574.461667215868	1273.89524877182	18.7527866628019	21.9805374338462	29.1481732930156	25.8255957253651	707.690272371877	889.736887863107	833.698420138394	1097.58975810311	710.385543884509	642.178455787559	531.576335239226	839.996326452312	5.73994189383054	5.20653448854874	30.0146243868865	8.46133269093531	12.4099218419964	15.4768172897641	52.3043615223727	74.5612315138906	622.877133014862	589.058411963831	1045.63505054933	704.716737268678	528.334931240856	681.549735090559	565.554158772916	204.070070875141	807.679940769276	1393.31654789462	647.262359787237	5.72390229525471	18.7236641036451
ADAT1	3509.41824389933	2963.83081876277	2681.79687252244	1317.23520144969	2177.28556711051	1888.9643112464	3276.60914055182	2187.28647733861	2854.97462966519	2894.15809673657	2247.36075879772	2795.19767945627	3755.4292771297	2702.01926685469	2047.40585176966	3128.72792043038	2933.24099887939	2435.54704442594	4847.06314266734	4973.31306937998	1355.16083665735	1996.25621944015	1420.42267798298	2186.23570475001	1900.19156163991	1699.19318932615	1511.22950642264	2292.66618442989	2167.49234401298	1634.15746700429	2085.79366599941	1931.25487010107	1829.1661141188	2176.25374347403	2156.4182039554	2578.08919203079	1833.12146138434	1820.42687054135	2395.70235556522	2504.52933749313	2334.86009423908	2337.46457801638	3626.81884342085	2224.27250555596	2220.10100235523	1741.12379686717	1621.72296494887	1205.32374643584	3390.30571366599
ADAT2	1926.00655838369	1300.99708953286	1443.96741871951	774.530734139906	758.524133584586	659.386837794669	2167.91595102142	1225.11530419073	2033.09980772838	2004.61368439286	1270.33618792931	1382.14352517324	1634.87267823561	979.348916887041	1115.04522917154	1621.92461325898	916.877233393045	985.460175591207	1897.07024134304	1764.75194498128	908.108270110281	1285.71938056414	723.96039982009	1969.78375510707	1187.7848673832	1080.7223841237	678.174591612898	1579.92632470552	1531.51234838995	988.385253040924	1064.57421306531	634.655158995077	988.714444776895	1179.48097600135	1007.65257739307	1430.2556642242	949.033032226965	1118.77475859512	1983.1467366597	1682.34227973188	1106.97527257355	1245.06126556091	2016.46401194651	1312.41431552042	2104.62800384259	1917.92632914226	1542.04233919339	562.740105044759	1899.81112221798
ADAT3	1155.81349155098	990.005586294717	933.713884127833	603.753683287466	749.891781648614	532.622674506226	1113.80246391696	716.358210048049	750.202970347942	771.435040414862	853.389218044997	708.858144672537	909.268115039722	630.960912285188	458.822322844103	478.9269513233	702.366583096804	486.512950254144	847.447869097234	997.919723124303	642.286337356788	630.216492029123	581.690951005872	444.657401586265	637.709629488507	530.754479656725	332.420474664203	680.476591381948	862.321587840693	576.168170376015	1217.60312265196	462.089190727217	684.585989503617	975.564762417223	821.191212038002	1122.15685892016	756.58569187994	692.231760986647	832.71583194061	754.176897024171	688.102168675259	591.898600928505	748.741448910388	254.672778537214	766.156666862995	528.464821996286	846.090171469192	236.48341114589	766.287248448979
ADCK1	1487.60607178174	1269.52783829713	1551.72077647825	670.513994920231	850.902355287763	910.886140675333	1240.38771837993	914.05588461305	1257.89290235417	1074.81816604054	1227.09076692974	1082.68506093444	1385.92884357043	1115.95046585878	761.826552903245	896.503457392844	998.567795224075	721.572745484282	1184.18720981232	1300.05760423113	638.51860855264	757.532718069588	782.113626155633	682.99267232363	894.258166704253	911.299184406829	612.840195496619	995.674114732494	695.09283229478	646.993170486369	2326.69971053021	1275.29187509971	1310.93586874435	2311.08530798801	1197.19942705136	1097.1237963212	856.477697321411	979.673702252325	850.645833200316	920.921718945071	774.562355604572	786.296862891013	956.592120166066	582.579870935322	1098.25704002324	757.71562360162	1264.45146523719	413.602582902853	1146.39309284
ADCK2	2639.69082614413	2889.62141351607	3216.21497003546	1258.80584143381	1736.53822819808	1485.76910442133	2218.133096713	1925.26451194014	2315.79469414401	2154.42401805053	2760.30123316895	2540.80705065342	2434.63763438044	2032.9315457684	1604.5854253135	1471.18341522255	1955.9457094137	1302.90853244639	2047.84121080907	2632.98229828712	1174.39011266701	1073.87909614017	1194.50753178125	1359.08552059791	1405.36347681429	1591.82389326602	1337.6105980436	1354.06482883316	2040.90688721375	1494.28061121179	2998.10258902675	1427.54051445008	1547.14580610168	2365.79987735061	1678.7319732659	1708.15435953785	1735.22766958805	1831.61400538027	1382.60888622236	2126.21871905405	1933.87908067793	1619.06858716987	1668.62448798229	1153.6552678682	2082.0263875166	1470.16743008074	1871.49560347882	878.30304447549	1759.22655595687
ADCK5	2263.41286785573	1811.76306251567	2030.47689022917	1426.28431154168	963.316007247441	870.729364165939	1944.08798652415	1089.9978917719	1770.16742336116	1540.51775199027	1558.40795946559	1443.76890109488	1979.50301015648	1303.10807134165	1154.55005560527	1161.07476960494	1288.30362821095	1021.26413159863	2116.60580842614	2178.51103907952	858.72949071485	1091.32913546008	911.466298611649	1028.07151887019	1228.55436224685	1306.99381206071	831.135762395612	1443.60035289446	1517.33370833889	1002.91948779393	2081.48772620975	1133.79378680833	1339.81451775253	2072.11137365092	1758.98429933634	1962.62659495269	1395.40731184687	1603.95088479532	1523.61125087039	1506.29869899562	1341.89399724948	1182.92195709237	1572.23512907855	769.993167758534	2032.36265841957	1543.21470563388	1974.16695302073	610.110306650665	1639.09802632701
ADCY1	78.6909328240024	53.4931696466099	52.8960887053035	20.4671710093098	33.8759372608645	33.4602100217873	68.6241957069324	24.8924169924106	37.4732735291383	43.2095767710514	47.7731791213391	37.5198006300984	56.4929828296834	24.0217463509122	32.425000897674	49.6880053261204	41.9953535062066	31.6647251834882	66.3443126340098	55.2470072708803	32.0323874150891	53.784720779607	26.0192635779721	46.2761797465417	42.32400109605	52.248186874448	22.8037639807118	76.7119695739647	54.8851786090168	44.3017032015999	43.9639793811859	34.9192396714832	25.1172606006065	50.1566933495254	67.7694729188738	53.4190809633929	48.064657554748	50.5208275521819	53.7761673356299	31.0612553103218	29.497658526121	44.9555189860044	48.8588931646705	25.5338453159327	32.3497585896412	45.1765759375318	55.4266751577166	15.5388139171052	50.6536040719019
ADCY10	58.2365611891079	52.354601330874	37.9884552715086	32.0208095330462	61.4014606187033	47.4997839088713	41.4252575314966	42.5798057740581	49.8508376185578	44.8540115932123	31.2047948676092	7.76927981750671	33.9834753324067	23.9770551197163	67.6936814161131	17.2715366479232	32.2311445487864	27.4541296877502	54.2354632830048	40.8367522444621	20.2848633280498	25.900352669831	25.1257298224983	17.8621157810705	25.0454111836573	40.429382644975	24.0749874478971	46.6030335788972	14.5857126318182	83.2301698491292	35.0254725192327	29.8320753772897	17.1189390988896	31.159420429829	39.8658579553436	32.3744464254076	52.143701327553	29.7708584459175	91.788979022287	27.1466370809058	14.6989646083771	45.1484217874008	30.8724097922535	46.9880893175254	84.0862307452774	30.5616610578718	30.2977969078984	4.9957321694538	26.543060319896
ADCY2	191.068243536801	114.326263431154	154.146156226043	81.9888224353347	43.3392954230392	49.770596331341	208.498698603541	102.880410146278	174.60506465944	178.825593095146	99.9487898696117	130.978858600351	197.586135027788	130.748512011212	159.55820909067	209.657124281057	128.75922974476	127.32775899345	238.032342382718	209.113754164514	98.9953324593537	191.432437714519	62.8135033479929	144.24963991737	172.114670882641	164.147749976379	83.4749964255058	215.906030292909	140.694012126333	94.4647521679198	80.6061349873957	52.5241879663138	109.176111491204	174.867807703396	177.0419841618	250.310013333702	96.3797207109656	92.0760587505001	204.460921182372	123.327958335427	91.9683747814437	113.282198609105	204.929472423168	100.274667045347	218.280486188196	179.531037385992	129.470259086439	90.3046893742932	205.899239987988
ADCY3	3047.72395437231	2799.14545325845	2307.26187026836	1204.75889951006	1246.84959294002	731.90488741819	2327.26391742241	1580.54309168785	2102.53074196992	2524.03371076788	2590.4902404539	2227.32133422354	2528.43628042484	1836.77253244312	1485.72336256086	1643.9828018646	1823.08637181593	1384.7761436429	2135.14894659597	2554.12142959465	1138.64299471523	1693.99835341309	1401.63923169386	1495.58407902096	1734.03091102669	1781.36038253369	1211.7678138578	1921.66066330188	1413.39999700368	1274.48903640583	1890.3177001551	1667.84413431552	1938.2036687377	2692.93868938439	1879.36876246397	1479.24431174664	1526.28158377334	1565.98625064843	1990.86853439217	1904.21530325892	1793.52739306857	2001.64201167333	2793.04912568362	1347.28395722766	2297.98067395917	1423.62135325357	1918.99199893468	786.297117025706	1859.10799045556
ADCY4	1659.51663627973	1511.33178962847	1589.70242259074	550.413963940991	1998.50020969427	1366.59493449012	1713.01711830339	980.788300589704	1112.32203161402	1412.76478846386	1171.6050824358	1279.77240909983	1999.56396055448	1349.67512710442	1254.3491894065	1621.42356286494	2203.15824093973	1143.71421375702	2177.94917554753	2144.02346422758	1773.42377246441	1745.1873044988	1721.90332496095	1289.50304490315	2534.74504764879	1548.78648941263	1480.58258250058	2064.46396898006	1112.17901971998	1545.41806270522	1197.39601804263	1569.72776393721	1252.73542386513	1776.88999259813	2013.73659363356	2256.98670081248	2129.97823131729	2169.12117890242	2841.18545677579	1972.19895146729	1509.71184840427	1491.23356826872	1818.14766390153	1287.63858374395	2182.9286635048	2804.97380284657	1843.7458455943	838.404979110487	1555.0341818526
ADCY5	171.86249808332	85.3082769043039	196.0825651974	33.598214891804	50.8379577980981	80.7561900718531	171.813701470353	119.836961237514	135.652587719603	268.096479866254	96.5129252356179	117.193270215738	168.347904282562	61.0223194792772	94.5870354110134	83.2247276164676	89.7851438532909	46.9941170866	93.8564782090421	147.428657289735	67.6010905402027	75.5692278155677	41.9199081467315	49.7339188349671	63.9607716388576	101.038263522299	50.256214325073	101.28041222371	82.7080750498502	47.8865607695451	46.8029033861968	54.1201315951067	122.657275505776	47.1767735018658	102.163722099521	117.009886372541	49.1360238392167	87.4055320591146	116.397430107754	61.9362430893579	41.7586969201896	97.3355368751633	88.9674462688614	62.0252966864767	80.062897040296	60.9173541492062	98.3786208138079	46.5927506769494	121.791326002598
ADCY6	180.32369298537	286.806869547033	159.358160715729	78.9655442264333	82.9972038884366	61.9795602400779	109.739347058725	83.5918220043113	157.854046993716	97.8405019050936	166.38199286412	83.1299749446136	174.495368197966	89.703826726336	98.7111412814844	76.3505688561043	99.861719077861	83.0927101397446	131.476022130155	291.976092656537	83.826731932104	109.215923350915	102.986862467878	92.4040518314448	182.649899831904	94.5489050200855	73.0377212351432	165.524453449493	73.2785830495232	117.5320535631	135.821941093308	45.3811945214177	106.740257617113	113.492926692216	184.551695884248	177.966031135799	107.896454571073	120.029962306399	180.176844556479	104.650789425721	71.5252093297586	142.624063931326	82.3466358058681	45.4624699217057	180.59892873544	110.674972303535	106.861943389902	112.053139861343	156.447803487829
ADCY7	29391.2696990287	21291.6571919596	19171.9892130718	8011.30364015205	20065.2729242936	16611.8482774282	39007.2064696951	18356.22139046	24946.5901070628	30746.5098991486	23088.0510604431	22532.7653153812	37475.9426475259	23129.7781347447	17814.9917228638	27197.2047632909	16906.3450981035	14677.415041114	31290.2694348895	30865.9277228155	20374.0457561018	29642.8670283161	17281.0179094671	25239.8859289458	28539.8238850195	20824.5909950558	13286.7580657214	30222.5841270864	24263.8953985779	20215.6008729839	18512.1927877889	15776.1575461377	21342.7986768752	20642.5671542372	24209.9266660146	27577.880376205	16661.9815980982	20807.1437847707	32386.8914515884	24872.1598576502	16997.0713354662	18690.1966522616	30137.1906436759	12346.5667046474	26165.7596573286	29471.1909358542	20094.8128877096	8918.26792242964	31531.6669012436
ADCY9	1324.2418396375	1209.47047074221	1164.55200176069	358.207875947566	1537.03339127624	1200.98254796986	3240.38530082072	1649.1999971201	1976.96876619253	1573.64982340269	1829.77851894728	1583.40923893462	1979.67735420606	1407.83067302466	1286.73967020028	1270.68434838923	960.854373906595	815.870800375367	1351.7273616518	1604.52222302016	743.467647562954	1289.85158933668	850.263583524654	983.392229199694	1218.04487586035	1010.01087454391	789.496802490089	1449.34510452336	1203.83642317699	903.125508868843	1376.20776753985	823.33111037292	1067.72834226884	1173.47990523074	1540.32910823637	1690.27994752542	1040.20096064606	1289.62773174082	1371.52034039805	1705.21920811114	1412.98317478467	1390.29596916981	1777.53927536537	823.124286685019	1550.8053792848	1118.83042612108	1172.90047329753	689.111296539665	2127.49143182376
ADCYAP1R1	18.4024878055467	8.11349894311799	3.06118335061521	3.04195471230855	19.3273478001499	28.1890926345697	51.2793873134561	28.8366685290424	65.7745594356234	76.0067752157275	41.6227057925929	38.9709567573321	16.2135104455219	9.11387326739889	3.01456991997716	5.00730218235907	6.14801693821062	15.0312857754119	21.4829382039683	14.2472542081051	15.1879978579993	17.1302703365299	10.0782078157753	13.0313443897458	22.1280578246514	6.04195980045723	8.19422312810256	21.8607210526579	30.3888631382788	17.1240761417523	23.7702429064831	35.8284095617009	37.4879911724436	30.5418631475089	30.5271704768909	40.8468548473603	17.3765006288378	17.5338680300701	33.0307405329151	23.6184253156922	7.07513412236893	10.0843625202167	11.0172895289134	4.13998048279153	14.1346530695162	11.9655722900917	7.13041720038962	18.3276272498792	40.6762233471175
ADD1	37731.0792441333	37028.1484137138	33955.820659578	15085.9542345061	27013.0709687772	22284.3526852117	33292.6768958955	24641.7174767954	29398.9039770913	27656.9297772328	28168.172295474	28526.8909332922	33681.5348502828	26745.4258038058	21417.7446239332	25951.0062247006	30191.373800563	19460.6630897131	33067.6677963638	40272.4997962072	22255.5744125891	25153.8077554322	21692.7103662128	20474.7094281123	27985.7334037729	25651.3196833393	22479.8390245129	31046.4194977026	25771.7200437583	22520.995363897	26616.9962573553	20262.7168286008	22242.0501465633	28252.563853756	31250.8273804706	28112.940816524	23538.1447695151	25100.1072238449	28326.7962488243	28801.0920751362	23928.54506381	25358.4070779031	31611.3071478141	20567.1377309535	28032.116683058	23790.3834753363	23103.6018417889	10949.7236553189	28908.22187952
ADD2	2310.57619724486	1818.04505709424	1763.50895711903	695.538807716317	517.231258949998	379.127246415518	875.168994678274	594.555959411478	872.042299131351	1039.81358561032	946.001182545661	1150.92076991255	1169.37868133284	813.34463055679	677.767558799401	865.994709371716	1015.56957226978	961.559497180345	1123.44777107625	1414.40065871308	430.5762501456	610.652771086276	568.176842110106	739.301987621125	594.460559808856	656.691336888232	484.40466044859	713.982308942775	973.690843232298	499.257573711766	806.688037869753	445.765978792554	739.426647774248	766.061416959366	569.038845652908	584.440755243116	501.017477005386	667.178221711717	677.790056065814	862.353270907125	720.992860845145	769.1793358192	889.971080719838	730.875857752207	1294.99907846534	813.437162233314	785.398875365749	340.037894037374	1373.80561737993
ADD3	18864.4713590885	14878.6888579698	11876.2309689026	6439.22541651185	9044.59088923181	7602.91700651415	21246.4614817114	12479.2859295311	18144.3143751409	22465.0651051933	10168.1910952469	15410.3843733545	17486.7615890717	12588.9578069278	11138.643023524	19482.093623581	8719.70333192157	9446.75677963567	21199.117558395	20638.7904767841	9424.49171475897	16831.3820075741	7284.08774218402	21994.6452960241	14997.9790752373	11897.3174889435	10031.4973106528	20368.4052561593	14842.5703477798	8936.94690632224	8514.53025414742	8826.04304295643	12122.7504469333	11450.6562418509	10112.2145375536	15169.0521747675	7649.12503263425	7990.47385734505	14578.7175320904	14003.6909971334	10050.4179023483	13470.0714710976	20534.9670293806	12427.5586086156	11570.8146414702	15667.781779986	8864.08757470597	5428.61490924912	22463.6886443362
ADGB	160.107278827306	87.9828062329342	99.8815569618122	60.886653460043	124.994514915682	125.258517162506	204.981292853245	80.1191784817594	113.94372204699	184.363274882552	91.5964660974319	108.143264742529	161.795469066029	78.4849225002692	109.6714551467	145.204449396166	102.584619457402	61.4091126193526	227.16548305174	219.744653129171	92.1747129106989	182.691337892483	82.9275403710435	143.986547224543	145.316814978511	111.036193655923	80.7263150384169	190.876240659935	82.2432708413053	86.4181332337841	95.2870942038078	147.260184627539	137.572995088714	114.871671168553	116.60497980204	205.589250885163	107.220254691584	71.0371980691458	149.098877317439	88.835279907943	97.4922485740964	101.959185830452	193.960946990764	69.2960611720554	127.559530605493	186.835073246448	125.578301558862	37.5918351740319	119.903965714603
ADGRA2	805.600169181901	735.07609608496	432.241749755539	218.092432241707	781.360115383957	555.146589285425	1342.22278861685	859.311667531439	480.164318701403	547.521148806891	496.418012818037	523.812913460623	1375.35132357232	989.102796299006	611.099551070658	569.416928147218	564.742159428346	459.257338800794	835.739343211727	915.510579700426	543.116265918457	470.223850603146	492.228900372296	479.673229711299	654.192239074307	661.288507346046	399.534157293863	671.586170134247	688.861256520116	734.682691180726	595.002891738054	313.89739432563	470.97483175078	438.19072537589	842.959181001032	633.376851077307	594.013215518917	533.786580808006	498.680844865809	691.678099765199	468.706080223336	457.885153887871	623.286220213923	299.825762610886	1729.21226239286	1191.56771337513	1328.95291312204	349.745894995064	1108.76603118317
ADGRA3	348.280614028252	189.268141896714	212.252959453991	87.484609389006	100.441652688008	179.189451852441	239.205661299317	151.12622287967	249.577354873449	292.922258119052	137.018477083605	162.0960389925	301.33878478592	212.808126129717	168.446570904242	278.452117687442	154.906166451744	130.111957815509	230.674671478741	317.301833242862	126.744373619793	257.544486116047	163.31737291849	309.361751471885	209.704643140015	158.121392156343	152.080455060977	349.434394237494	325.522083557965	141.163282354064	171.092213680965	102.965554037881	124.946707704764	175.634428706048	158.625968881447	239.989449306974	113.287403285796	143.60107855661	339.652531374395	237.486662515415	195.362771440479	229.658110915742	402.994315215165	207.212505343211	259.353910841669	201.4955744869	220.726051854387	58.9605707879051	233.51298169034
ADGRB1	584.502554184489	387.895822731257	468.908915291534	251.848002429375	277.55606311337	193.886568189671	577.304994877805	324.208440894454	429.754760120103	339.246982045272	500.259162230064	382.082173173998	617.559319137939	570.536263782634	289.661780210617	393.183124559911	253.468282788639	158.57168173016	274.324890718387	489.019746301899	93.4266505789048	230.608621684587	253.699283610421	220.150092566903	325.964386818357	358.234351730546	199.504408783855	300.937376774812	320.636590338712	188.523943809639	639.672092737824	301.809468992521	479.202627009304	650.146525701478	412.991752083964	488.48299394237	261.743596320073	496.822555520045	401.923162155288	325.616642476176	232.095090610795	377.879224130123	383.684423975709	199.516319538125	303.101108022436	238.340623281155	297.006939236627	220.069523325565	459.497751058446
ADGRB2	261.616089655438	142.63484433198	198.901332670925	83.1761235009922	259.018398510235	248.646921769865	603.423206044934	259.71757079308	358.99723720776	321.052008090157	384.637935725601	382.798851568684	382.50699339408	203.271032801033	116.286962958649	167.455238440254	351.014842657106	190.185720031835	281.029176812473	345.057148881141	299.994882194796	416.713717050001	273.051240711132	266.394173175306	261.745473325046	232.725048637987	121.80201389734	353.928421899488	241.758487591558	288.840968679105	530.649190413503	227.954620750634	287.610415986345	330.861189461411	209.724847723554	370.38607591723	130.615093352725	278.269731433779	195.090443938721	169.825984577867	225.600220450653	230.513213207373	221.225848764944	179.552808966707	241.657203141296	156.961218718215	176.085602790217	87.6726330731989	210.496979102691
ADGRB3	2.71159381281362	2.74350840167943	5.98664348482066	2.73931834926141	9.15145318908547	0	5.92280179804809	6.06260324134066	2.39225929288177	10.8318681663614	4.81103029133503	3.61343802816853	12.7036944848142	6.39558663206494	10.77772229377	2.69490440007823	1.20437092075133	2.38459790337624	6.35174388758499	9.09102369388877	1.87123688436922	4.48911416957905	5.48383406787787	13.0250324342477	4.74708851151078	7.25371300186418	10.9757437243557	8.95711799740611	5.98458488888561	0.907429641750468	5.49302973256532	4.55801580302716	2.71513896555932	2.74084072195096	3.59137697984339	4.51990664657936	3.61799861902473	2.74290577947072	0	0.9160311707996	5.50100392049015	4.80737848845012	5.38774684773393	3.65828963908136	10.7550868154016	13.428793770554	9.07972866087973	0	1.18447713990852
ADGRD1	831.046544473824	712.42278640397	329.619336909919	279.384990323837	272.380886381076	174.331204404368	627.904465879345	399.361228996616	452.424775017573	599.135026355895	411.839923430161	485.056204897372	1395.07339276777	747.99966140372	548.759150619384	772.82042901661	429.083542830687	437.945213434836	828.956943603118	818.163663469631	380.571980145315	512.675521027017	397.693212698078	464.848883109883	610.443120633339	411.907290473229	206.885451550736	438.046138618614	447.65972393487	376.116108206737	291.243616383297	296.026275465399	368.176126057424	275.601268822385	709.831328303918	634.314329505467	337.564887558786	309.138504382048	516.501302562705	473.002060142295	412.132155679323	496.470305572741	746.532431542053	259.162926781871	516.472928586688	535.282882677057	311.079685850459	269.384175720209	840.845863326801
ADGRD2	265.307383998725	192.502198749821	277.735352380778	211.688696439034	135.647876809117	132.375416795837	237.135336423322	128.155948782255	226.510069035856	210.794112758667	253.291863422202	233.186701184141	284.768024810891	201.485966964359	205.670367819711	178.762103955448	168.323288740861	168.837353338626	257.445324701041	314.608425787105	150.318162949379	174.571371987669	114.578397105325	141.88739321741	209.995694790924	168.066095953765	119.784895886794	247.358829678133	188.948638077005	138.681805095301	178.430511982416	138.026118491895	169.340682762139	224.180060849475	226.590228913142	298.173911162297	180.735945768116	216.005476901091	269.991566086044	195.927081526416	115.023249148163	190.856939712359	253.567893964231	172.565484017652	200.3458819505	237.378329536054	179.085413248664	62.2890083952635	209.327494485769
ADGRE1	4002.33502308488	4070.18858188529	3629.48368093671	1375.66576722708	2449.59165304945	1597.82018643433	3546.99144051236	2909.12169659888	3482.83642731472	2928.43745739782	3560.94544950114	3988.38452251675	4559.94748018523	3636.60336428172	3292.44381152172	3363.37770992686	4033.58766736022	2885.83235808521	4723.70484821573	5705.56532919531	5729.1983568132	6898.71516259067	4354.26026561146	5358.14203768578	4197.17402463399	4102.13623622977	4866.58531464058	4598.25592616802	2305.30813807369	1903.27554685889	5263.84144731736	2802.75370872926	2944.92556119605	4320.87194504563	8210.42211157244	5456.14918155041	4792.67672665354	4920.47969802936	2936.59202343188	3960.04321598266	8623.45987667297	9368.14965738043	11678.9985742806	8298.97114141039	8766.46384628508	5657.79436788403	5982.9683941311	915.380122430062	2179.03487564916
ADGRE2	28119.4666666768	21864.5788775589	20131.3595000671	8510.08630945075	25741.0291431756	21178.0384683473	19027.1733949469	12815.2163245561	15696.0993379266	18110.9825220118	16819.9777599379	16555.2586708389	44497.4689718136	30811.7365595096	26001.725612641	36391.7879848982	30469.5676827498	20594.8741262734	34417.5236965432	40055.0661402559	19526.6730325995	26248.6083964197	19449.0608881717	18590.8055910033	18252.7865494053	17278.7406536451	20474.6838000564	32326.0556128133	21702.8129804206	37622.3507927206	18568.5512602401	19031.8259769819	21652.2732001622	24446.9077857182	28974.2268587235	28086.9635496458	15104.7126774698	17105.7649409707	20206.1259810931	16666.6245488141	19535.0617166395	21449.3395292514	27953.7892790757	13874.9984736596	22400.1246843037	20044.809364369	18190.9568212176	5979.49423647371	16454.8670400687
ADGRE3	14558.9373082532	13603.0774382982	15416.8972540991	5712.30248669528	17172.9075815269	16017.9163390658	9968.80031174364	10233.4641462847	9296.83476454548	11637.9216740296	10383.6931873374	10825.4575864393	22246.4292589258	18344.7002910624	15986.0449847261	22106.1352184156	21569.884772363	14102.1399795016	20869.0180560777	25935.5956744726	16213.3287865439	16919.2837305502	14555.8753985776	14541.543745131	20739.5092980384	16609.6791682909	26587.0894444634	26713.2643722322	9851.14192538974	12345.8580157333	11467.1502390457	13855.4525535458	11969.8186701991	14614.6827664481	15237.615805716	14352.0772363597	13334.0838202332	12889.1224315269	15607.5283101243	14854.8226403208	12080.7246030255	12421.7552712863	14162.6474556761	9743.39036325833	12959.0158442631	15493.3587050751	11208.5231237334	6420.14618005072	16065.6699947094
ADGRE5	128568.772156079	118303.170103395	128898.987229821	52523.8999049691	166311.522126648	136517.981215205	104726.216735074	87991.0514433136	82272.0214523325	79486.2462029243	98744.0586961646	77641.539264968	114970.044617984	81494.0915193742	64143.0594851821	75867.0558530643	136777.521381435	70773.4743264349	118323.501793269	157164.091322872	88784.8243433558	106956.860772558	97655.3246073626	60008.4352668763	118614.309811645	130201.053211347	163507.559737665	181943.494899108	72371.4295354723	89176.8689113918	114870.106104819	85852.3122702904	74868.1432842821	116426.402797697	113485.736565194	91309.7051715434	117758.576586952	133724.362680795	126477.651585271	124832.638400356	78286.6000064212	68584.4112374468	95064.9918309215	46615.873363586	114774.964394405	83852.9968271786	91312.0307259376	35736.3190405726	93125.7745097021
ADGRF1	257.06054776818	213.077807680085	245.210764624218	155.06981117304	131.951505902041	81.6625403032615	272.421221550572	112.41003385616	310.084509031964	166.716580887804	233.723795329342	206.563672012668	301.514636133021	141.784740656311	215.967040079931	307.332767988406	152.697088321076	96.4113627740617	221.885253077326	207.656749359591	58.5794533488834	150.768075066792	152.702814123738	183.666991284674	242.014738299395	227.057650222586	103.981769537935	309.29520804802	178.120210669271	201.41644540551	117.935292881521	169.156425605419	172.549134400058	175.210088001729	169.417571047786	249.352734659482	129.739784080144	115.218613685604	294.859518165025	154.242454873137	149.869580341814	121.822060395182	188.671909194833	117.242767546909	227.047536498838	269.138993733072	149.142461489204	21.8081497855706	295.920918547878
ADGRF2	11.1025412680988	18.8665366277433	18.9433283125566	6.76777568111409	11.3500154997802	15.5407443421769	19.0003545131597	4.54153911811657	13.4016896183724	17.5001240349594	12.7240795434459	13.8638467166412	6.04396097539665	9.42436925200193	4.47420133802668	6.71323510694936	22.7344096250136	12.1532811092488	17.7741169627501	26.431365897241	25.6264969956685	22.11101649668	11.436354698637	13.4549721194815	15.795675168259	13.4260369938545	10.6328251420749	23.5357615664667	15.5263778964211	24.7792578416926	4.58983120479264	14.7605083302934	12.2427577115392	20.6915308040303	29.289662861985	26.5364128597391	5.62999757923574	12.9721676416757	5.87985229682695	4.67012820776425	13.1733822638258	4.79327223979141	13.3570251094554	19.5849939330411	20.4079341486548	24.3716881452951	15.7304436969077	7.18432068885664	15.3356483619251
ADGRF3	240.347923328945	245.069175222176	163.703299310104	95.1678217273453	117.834812579453	65.5568052224933	129.114795222969	48.0855379301964	85.0612201256433	209.269122338078	101.713132955506	167.9657138742	190.789554616274	102.31071578382	126.402191687485	201.980347782122	104.90855142827	110.93456124133	133.272137954629	107.372924132448	68.533682178407	106.598257870235	48.7839058021963	113.731867843711	113.78338546732	75.5719070029763	85.2516561144329	111.34168533731	181.462438082724	56.0826676195296	70.4231233581958	68.5076681341862	88.2135518705156	110.882426729558	159.192251558897	140.390189778085	42.1599927258499	153.406695077471	136.163013701608	109.669431680966	77.8573338396803	75.1086898722233	134.797659492271	63.1097429498304	127.190614112006	151.212574923412	75.5458002866462	33.6954535391766	266.049027778658
ADGRG1	9700.68277667961	6384.83722345553	8411.60148360821	1723.00653895392	14401.5653795421	13514.0226380781	28679.7964748074	14329.4140007468	22767.8245627921	12690.7915068517	17633.9436990313	14068.2716378368	6814.02182468489	4499.95435848792	4611.19380257525	4182.16756032024	5851.52973358274	4026.98628939556	7798.13137022492	8605.31627244727	9086.87744726351	9551.17879916285	7302.88476318	6683.41252309697	9942.137731857	9680.87994973044	8459.04122523316	13816.5994561832	15766.1122368346	13920.8984002799	23109.4665857498	12268.9695321822	11631.4874490708	12129.2149628342	14183.4227010504	14966.4619837556	8232.85275124342	10252.0966252527	8986.18553483257	10758.4144798586	8377.6936847128	9468.01376333706	9324.74029103094	6008.71051511155	8080.08095183116	6050.40235408408	5016.00039759515	2017.05765998475	8504.5580755781
ADGRG2	158.514627045435	105.127615693861	104.898709140871	93.7269123551168	124.59841575275	131.97378611022	172.495628004218	115.538608773189	126.550115303866	185.295983324123	94.3719919794541	145.392853123667	153.417691371838	123.858684186205	103.032565784647	177.377990952241	101.985408065588	92.5167946666426	175.156026801966	223.365947852574	124.943292987131	140.095683576416	72.4816529603338	141.550285113488	168.637445309027	102.884509797026	87.2664727063924	189.51845846663	101.717524060006	127.142549455216	95.5424649355364	99.3427523015122	112.692736287521	82.7304569456086	134.964205886976	168.826785429134	95.9756692121615	105.096851426458	155.570967986298	98.811917355133	93.9844631362797	105.827250393988	158.508677659292	106.384273458492	218.446994194556	179.978859966646	127.845610632411	54.5927364165144	157.780008223095
ADGRG3	21204.470700125	17752.1147201758	26275.8357057591	7616.20566904482	35155.0636694042	29178.9205675085	12246.7583186955	12003.7165304813	16386.3426745591	22826.1377508961	15496.3947181817	12359.3214400199	25141.7319125545	18854.4801882706	22066.4059872453	26865.4811915648	40832.7742643225	17554.3729087717	31691.3537126385	33618.3155959262	28135.2445776234	24665.4246482908	28367.1004953319	21413.4943977673	36630.3371879459	33173.9236527617	58742.6341998764	63324.9884284985	10636.3829361447	26213.7085907165	21114.79468855	21938.6120157813	21649.5705350801	30040.1563321749	26103.7648269041	27552.0227072266	32117.797866669	32857.2420556567	37935.8096666029	32370.6125801309	13837.6400540609	15878.1474837302	14434.6197366642	8967.01338180131	30514.8136395496	46136.315481751	30675.1422553229	9702.64141091595	18975.5495004753
ADGRG5	5208.18728147703	4820.06236496732	4012.05809080527	1661.71446660578	3837.13356794736	3370.81555670853	8192.96401946206	4802.53551744965	6137.43043910361	4346.95914680496	5048.38110893523	4475.38632696772	3865.37516291414	2534.40612045075	2042.24714519938	2052.65379436266	3607.89260380196	2749.62036702468	4894.40906390647	5282.48676208382	4240.87114153347	4900.25639970656	3142.28626417954	3193.81400710033	4245.34808102462	4352.81801156346	2923.53661501545	4660.83422092118	4144.97802529027	3071.92487050235	6475.02322068776	3190.37306961874	3605.49382269315	4445.4424263616	5443.45747233622	5009.84276984531	4095.08594036717	4563.67467712797	3705.62979468588	4290.92320047183	6723.02447477709	7159.00675775102	8606.7021038554	5301.89128199203	5256.56214680587	3747.56398890349	3863.56595736709	858.472896269656	3314.27293216408
ADGRG6	42.8884762003622	31.1924446637124	23.3491664277792	2.60231542259148	9.07256151088972	7.48287442020098	39.3707223330457	34.4504721458598	49.5912573390792	21.8162334164688	15.2842150344753	35.1332334592991	22.6287025602886	36.2519480037163	57.46399037976	61.6017972471162	49.8248376003705	27.772238327898	50.9712628153022	153.397079835714	39.3533442493089	39.1306990874885	44.0708757885584	70.8911089626686	46.8809743277749	44.6678187836754	14.3370114773686	45.5382554005449	20.0994254979291	44.887154141691	69.8789554368223	27.0469662500446	18.5079875095838	26.5679326829073	8.90199637883597	31.0815214712837	17.1838628371616	15.282218878639	21.7612138312464	26.1066805279716	14.3063126262939	22.6822889018879	48.9682006302113	36.2102255590426	33.0138604140822	26.0331934346799	47.3133306206349	35.4357978258884	54.8274892423735
ADGRL1	6832.41921151033	4880.06005745723	4760.92304377722	2290.30940018779	3341.47589372774	2829.14494463146	7214.35202730282	3479.81555915564	5326.65113723431	5962.78520779013	4964.64457565903	4148.79433473323	6565.21256690001	4166.78014344196	3949.79615998433	4774.85056107907	4038.83157466806	2990.21479854257	6825.83049927932	5996.95790821614	2761.85547197439	4407.1415637369	2862.7495788327	3436.43670048838	5448.41313478038	4107.13827920879	2796.69773802683	5417.11744607785	4528.52500575081	3869.92312926145	3974.368281882	3211.29251126755	4529.47868627005	4087.0037722994	4524.60758688215	5477.80606144492	2811.91957310693	3795.9357294453	5337.07400204217	3725.73834750167	2710.57060941951	4081.12661520729	6150.84381542175	1933.48427353326	4296.88029158145	3993.74978571726	3787.60618327096	1630.28007194524	6923.19571839895
ADGRL2	10.3759775182568	11.7538960252463	20.4793678876666	4.08412460514679	6.54454444988711	5.17021224127698	11.1443237723359	16.0733207535513	29.652716287776	24.862158787493	6.39130224271037	13.4698781720787	28.8407641803642	14.6090420411985	7.12639032298969	16.9009962635352	4.16901383726336	12.3938872671274	18.5411196649508	27.7529110504848	17.3268347402597	16.34583756568	3.09875417040328	14.1943638793701	11.2967984739105	13.2882216354813	10.2275168834931	17.8156083137149	21.3682585508259	5.25436042343643	11.2608322356885	11.2127929774026	11.1321804675573	8.17280229745059	12.4504368779243	24.3534774051196	4.25334338980953	0	12.0536127655632	3.22314416109681	15.3779759594246	9.29206556279983	25.3799989272159	8.34613414212477	10.1591586460225	18.9616545805233	9.25280447928483	7.09238929437365	21.4729464699744
ADGRL3	58.6309236074458	60.3264256160601	36.0293858414712	26.101549148579	23.1414075283592	6.9852322189659	21.7831961479976	7.0946298769162	21.9959241370499	28.7800087471882	22.1177417235026	15.1018552029928	27.933913825379	20.0902027929934	19.0186414407431	32.5917350846831	30.2010299867043	26.9085509828948	33.9192511318493	40.9795232440022	19.0404663176564	25.6646421519365	16.0777419178711	25.7335439519968	31.7437908039034	15.9500484577331	48.268616841453	50.2237680974976	24.0112413486728	25.9392310123509	19.1242931949322	39.0877304563594	34.7758776074389	44.1963714858119	14.008992189324	44.7242595222663	9.0725270359943	13.0678464047337	38.5172627823914	29.2064138798922	32.2561112438824	40.1836376664307	63.1843997944957	19.1047749809027	53.9393279091811	24.6069112281981	24.9565284716631	14.9430485548073	50.4937710890653
ADGRV1	495.376465978363	487.417488017065	494.003277897409	307.379832420523	514.728288996979	466.13759865743	682.748857031033	365.333171285719	397.852878993376	598.706373958579	320.075896972403	479.566931676535	676.434189057944	458.404203093021	377.697406102191	542.651750669416	377.975976376659	378.45928411543	724.641871806013	773.895876234137	301.809358307269	512.652322611732	307.669861117937	559.865426519247	600.075976646462	530.214528745704	360.901642625069	718.576214325257	378.256404244435	293.598876951912	373.646388417044	378.623013382348	389.005432857049	511.508340840852	542.443386346629	754.233806898769	477.716392829889	379.981222155386	624.284952901719	487.526519015731	309.352990550781	357.338927059541	696.867575118065	305.505102060866	506.270180634167	703.670213473841	498.056056939323	164.848768986917	686.750107324667
ADH1B	34.5690399129894	28.710528899985	14.4629694131323	16.6068708883776	22.6131212762313	20.3575081715709	37.3387443714779	28.4124328585793	48.013970940307	37.3156342648803	20.0464390727076	18.0712475788548	53.4117395416497	30.3433746616104	22.2883705566202	45.0241129005781	19.4092106630345	29.4688173310324	34.6763340048423	28.4867272159766	12.951057781497	18.956179869312	13.1551972695535	13.0478041731531	37.8758485866717	26.1562632114611	48.3393069021719	40.1632587464407	23.2041765645556	7.93102809775744	14.2529105350591	8.97468174718732	19.2347700182808	15.4070410700638	30.6145762685764	46.2146727550705	23.1961105660621	34.9409737020817	27.584492952148	20.1337140325306	15.6487681893169	9.97388571159372	39.7124654502139	32.3105492280962	23.9298576930227	19.764992845471	27.3775957500001	9.44571720565567	45.3699777685983
ADH4	46.4536329366025	40.3962122361441	70.6447296956643	26.8272742517274	40.9640686010263	31.3232042477959	83.8654862781397	32.1612109335345	64.5248616825279	63.5730335090758	62.3929948186099	31.3268730151384	72.1585823039525	33.8932875993599	42.1872753231873	78.2607934459349	27.5279220524439	37.2806457937505	65.5723637512544	66.0404960242426	29.9824188298283	72.5034567697843	28.7755756379082	77.5935008797452	74.4271979769857	55.4235544309405	39.1521064224455	83.4836304522715	36.1945956645783	32.9935244620988	40.5510299853413	45.9496549737162	47.7465649668291	62.8563848301661	58.9126583161127	81.4693642498028	38.4597815874357	50.4608241906958	67.6033667818049	45.7400679261465	30.0347673768644	45.8027220481117	90.7666021679744	36.5219902765485	36.0056844736842	82.0645159368385	51.4133903040553	21.9511228757606	84.9022345418284
ADH5	3368.27315278646	3628.08414765297	2735.73062316648	1446.50527215982	2224.5146009451	1882.70456488705	2779.55030510859	3861.41349069364	4557.62151792213	3077.69328378045	2678.65179012568	3546.35306672115	2184.00319172323	2682.6311603022	2270.50690771825	2259.84010306943	3364.36030311948	2162.04207618302	4023.33257016474	5115.81085704646	2214.14519804422	1816.45165345179	2094.87214346735	4176.32699379791	1606.15252537451	2899.05679950232	2021.64542776715	2397.88615236709	3859.25499303295	2134.67588538129	4764.49819026371	2551.39360322087	2063.0297268705	4013.63906982244	2009.23253256251	1949.12488247487	2269.75804000375	1619.23582904476	1641.00640946508	3381.93323426149	2792.74892566075	2917.92948184038	2504.08574300674	2357.56332581697	2866.73468125383	1786.02311237297	2521.79908821205	1228.41655166419	2778.93413957723
ADH6	30.1910431234022	8.3201588519697	32.594247061522	5.26188476298086	5.33143872019492	4.96506565401018	15.088866186007	4.70961923097935	8.02710263927418	20.0830845329469	7.14924288197897	8.15948429226353	8.38380285880788	8.01645368312864	12.9751043947416	9.84745894962181	15.1677050089741	5.22365379315509	14.0305481171657	17.1257957547701	10.8380364860652	3.68084955146134	6.42886313407371	8.93801342701251	10.7140706476611	0	5.97871191139982	11.0165770795388	7.99603316862156	5.25695108356428	4.61940101002723	8.96429652488126	10.5733601264947	6.24723751732578	1.56818549438312	9.12383131645059	10.7920175549144	8.75270724845963	5.71102850035257	7.78147253785301	3.79712803195463	4.75045500850804	13.7378836693666	10.8882307480341	1.0750687397655	5.42064499648817	3.66511136932416	0	5.7699315617074
ADHFE1	867.752368401417	680.038157768029	810.834907039284	365.284879801119	585.155865460198	436.445515431382	1591.8792665757	799.382719259418	1364.33319223157	1216.45991142575	921.653307544848	1116.11350991604	1272.5504697031	783.190167198108	988.323989095433	987.305325829084	497.043602256663	420.66851582424	935.846723228759	1018.19787034824	699.802372872031	983.746246632877	635.637681588922	1097.06966725988	661.568355379715	766.107134591382	437.947431230146	1050.7619660423	1167.39657824789	654.355128270567	928.42287166481	603.30557392257	711.856718215232	783.912781515845	748.374292745604	1239.5253598498	489.748738895973	548.947849030991	764.719287841751	753.749453120888	749.04148249911	761.763563619342	1230.57081318774	652.336579656109	1290.0724734504	1129.53016367536	999.366335414997	360.554216111717	1001.00296105641
ADI1	3586.17733180223	4135.78576666329	3966.30973540638	2077.52358118073	2818.46681471509	2279.11727023392	3721.70319048073	3491.33866050482	3641.73929928963	3140.68666236806	3008.86010866943	3800.09130870191	4065.87035019654	3541.7783522291	3232.0902277068	3118.15169440948	3813.12887809154	2822.53270073067	4988.18590203002	5605.53162268584	2777.71421946086	2786.96779215089	2255.42702945583	3295.67365551907	2959.44643158008	2844.05589635351	2453.82484246492	2692.01727360321	3396.34225761591	2615.52165055106	3647.57343371195	2416.64967724857	2556.51896180225	3863.87980704374	3039.7175981257	3581.15125375494	3000.44974818107	2793.15262451798	2722.85335851232	3997.34654456965	3650.45540543932	3495.11371775796	3568.64286260228	2639.59842159311	3600.49236718354	2687.63002661685	3210.07298740025	1191.84828789711	3165.95075828468
ADIPOQ	75.7583312626932	37.4785705878541	69.8924752831853	36.3046479776345	34.3466320168252	42.924556176465	59.0880560676384	27.7873546864732	68.3170203168303	48.0469546717249	51.2122526062058	36.0696697783041	71.2549580700968	61.429436167904	30.2402403311997	42.5443798884944	52.5567158064344	36.6579531602521	73.313453428551	85.1004371084142	30.8553656211757	65.1615557414738	36.4869351296726	36.3602456125799	61.5707516447187	42.7825251058448	73.9920417086525	51.7281756152773	33.5481225359325	39.7868596559236	61.4109314150244	48.8511104942941	47.834191544675	49.2892082188981	74.8066224592612	86.5657071425067	51.8678097987776	30.841340633716	46.6924972813967	51.4983438291791	41.0680580620941	28.7952543540184	55.5937814775155	42.5042836313919	63.6027619591826	48.6345716458194	61.3259045060494	9.36821242351869	69.5421782403218
ADIPOR1	17046.8684379468	19485.5966264342	20665.4845189266	7472.02428808423	20707.0256779747	16676.2492494637	13788.4416088242	14421.678537912	15185.4411549829	15243.2639755156	16691.9749065675	15837.7877682683	21159.4965096585	19222.7872156373	18126.4257951345	19048.4958079377	25575.2761883831	16531.5716574578	24305.90162697	37754.062191027	22672.2384405778	19312.3912887728	17554.2986527815	14143.2111227967	20570.0625675195	18255.915194298	26736.3350419472	22482.8087329584	13899.6294287903	14082.6997490377	29509.6404624688	21757.4667591088	25606.6420925328	30585.6660976056	20241.7260034689	15430.3902591654	19130.3490421243	17168.7095390375	17761.1667584357	25299.7109986869	22269.9420212606	12466.1985684075	15579.1738708135	13529.5226990662	25505.8172966556	21219.5903163832	22083.1101752466	8999.36609589489	14271.8256841631
ADIPOR2	6166.17150912946	5890.93272409218	5935.22886784699	2553.43699796468	5816.22039068305	4464.67675023725	7137.45275169028	5629.81898769018	6604.96449530009	5588.86360346021	5432.55200837522	5829.58224216896	5793.41372915218	4757.00351064997	4190.97559723456	4268.89807491317	5951.67370262602	4257.36206261193	7293.84059708718	8072.71497510784	4543.47573870298	4616.67204536474	3927.44176182428	4783.20399995248	4719.10288934964	4517.93105416262	4524.79600186512	4997.21473093236	5400.6920922164	4385.00581654234	6655.65677941572	4310.26259889181	4292.45788071814	6051.98274666409	5441.47924796919	5052.93405299562	4726.13045124636	4951.87362847519	5036.16181654595	5949.18818920492	5247.01733278988	5334.64314032179	5223.83637387634	4370.28099295861	5793.93572536835	4548.7643508312	4764.10677324824	2074.41414772638	5176.4186854887
ADK	1453.1962229711	1572.70440518601	1608.64962383648	827.9663831039	895.283340314685	674.558300509766	1297.83624706752	1330.07216700232	1201.6160372392	880.235784544483	795.287254830233	1050.56868652057	1279.5047829821	1169.55344226271	984.978284016433	946.80739192133	1120.10286527253	799.892032018847	1363.18125258639	1729.59535469212	992.084810689072	723.241496943682	639.151651837371	1324.8165721882	628.654236469761	795.325538716408	704.092562401276	765.649961508148	929.042920453033	565.137740358302	1234.37666483455	715.129800016243	727.727187958531	1277.20190204675	907.128330380937	931.437120198871	751.760282837111	721.343914862901	644.245719425582	1097.37163626658	940.67343268573	858.350635496299	1010.71352720406	778.286589557791	895.312084042514	559.079303411848	729.949596485569	291.206166693013	695.43239242308
ADM	3700.13451430361	3452.4103278412	3319.95384569466	1297.74735190034	5130.24600460338	4367.33149552659	2325.99296035266	2710.12036599081	3235.37341695348	4997.65415512989	2630.24827121216	2716.78210929446	2606.63986205947	2334.81980142848	3121.68659516741	5081.04408972587	4935.48203368128	2838.74889461157	5034.2366813916	6591.53269521159	5514.14203736263	4904.13298622306	5378.02224636191	4432.41253131766	4487.60576396608	4520.56153670806	8580.77226683973	9298.32166180648	2614.89743030948	6897.34718496644	3476.55916771566	3579.17823255105	4499.08636562228	5883.56120117509	3897.826699596	3917.88904800812	3403.77595033315	3416.72313960179	5596.74638427458	6012.85391850857	2202.75723580381	2621.35085204111	2117.70145434842	1260.38649893009	10830.0521842909	11274.3186044453	9477.79056087151	1601.11015569869	3158.42760117321
ADM2	397.919205933854	508.844718621119	474.710520259046	198.068960109095	162.67483581003	162.039812250674	252.315542188944	177.41709051668	270.007677129608	279.321200726209	345.180754880638	247.148582898452	358.624977976641	294.720027792373	212.554208534795	252.420086469005	319.020467887064	185.603054190384	269.374852764687	317.366684880826	294.303804171611	322.125448480845	269.024507160964	223.9641355787	300.742951080824	279.644251984872	255.204160225983	295.254813384966	268.116875904041	202.50115873498	280.325852662951	167.296342280386	218.990835646317	263.808256349359	272.552066972346	268.272958860614	302.137912250247	318.820440916516	323.67145493641	299.968130216046	274.153052838164	234.13345694224	317.769200153008	155.067682120563	254.884152694711	222.957492275189	288.003143773418	84.2476383481135	340.504597071473
ADNP	8576.6588084776	7806.67836443331	6087.34439969264	3033.88733820766	6048.2611390443	4467.34369238646	8131.12763943478	6282.46402217419	7277.14130055046	7625.68565096933	5645.01546206754	6673.79130416561	8155.69777575341	6464.64848980581	5288.8494283553	6612.06029812078	6175.24223100246	4847.16488519399	8969.21415729715	9781.60070487426	4566.80236890966	5748.19706548395	3779.42581287176	6329.51470109023	6204.80082427845	5895.52961803057	5575.56526246417	8010.61729171011	5566.31381731186	4325.48487241764	5260.18786081151	4465.4625639563	4820.90621304559	5705.88887689455	5309.50471404111	5455.7227862749	4312.76031622121	4868.11091083723	6045.77413907704	6728.46955832782	5397.35516791742	5380.32319682416	6975.03638272959	4552.64152693317	5863.9049168538	5247.33814789751	4192.82836768643	2575.12227372351	8087.97187513932
ADNP2	1796.57841776708	1810.52217220022	1305.40364848437	774.341736977611	1327.50174202471	1126.28893609921	2255.23795753046	1478.56277148544	1790.79456031118	2311.64006555484	1842.27772407993	2079.17441363537	2254.23367175211	1596.96937193727	1136.08181607069	1792.10163519835	1523.9975137084	1199.22046182088	2375.53239075073	2419.41656612461	972.908110798884	1753.01840661638	979.893675590562	1827.10491296306	1505.5627206985	1312.13432471505	1085.9780227364	1870.54748411103	1300.56288090912	1367.45250142652	1200.32971759276	1242.59095623753	1332.05545368897	1334.31119384378	1606.43700672219	1430.82671026395	1234.74582503745	1093.07280524325	1528.57877095855	1551.24910085578	1182.27613841566	1354.12426227749	1904.89200405809	1209.61127223333	1690.93085601517	1554.63823263729	1088.87559764092	503.688609272388	1920.97714474632
ADO	2063.47027206529	1899.61210104086	1643.84003529752	933.830359161796	1259.31951643345	1114.08471326965	2531.33674806594	1957.48733579715	1904.88667387344	2125.28916813689	1531.20887219389	1998.3653362925	2255.10136236944	1686.63511558656	1340.4044992082	1716.6826062167	1379.95236363598	1441.35701963923	2608.02619488511	2578.28066697139	1092.51877105963	1394.58278385466	1024.446506988	2133.41810040803	1483.8548218502	1359.73107214562	1102.30791585189	1493.67445438241	1682.62206892726	1110.36984795847	1672.69133082039	1186.99118010024	1507.3623975887	1855.2664241649	1478.56803072362	1711.81450596772	1236.4689574112	1351.04358280254	1522.68790021647	1958.80336708715	1452.12322889459	1496.72672709706	2054.38256056827	1055.66828475965	1445.4901359876	1353.62135952213	1142.49902972872	636.639815090294	2113.97900746034
ADORA1	127.446775418347	150.452308290494	143.338209643906	82.3933926555116	3.67136265030277	18.1077781636899	21.423184165643	21.1641088939726	63.6833975065129	67.2271463211629	101.747910541731	70.7014296343261	87.4374477287076	166.396474814754	101.114542072735	49.6331759747103	36.1195457204224	39.0643712445986	39.0164614213279	44.0746734705607	150.43189447474	131.464990386706	150.1834608226	155.181690100904	34.0228646703739	22.4211615200784	7.39058916414569	19.3002398863265	29.2176325440946	42.3721472853398	26.0308983524883	39.1677590826947	30.391532645969	33.7301037302055	24.6331818877067	32.7538278705833	19.7565974722453	42.0669504491805	19.4604113154599	29.4457391424168	46.9317951990069	30.2224568889991	42.1522495846428	9.09039097645051	56.1655580636998	13.8175985806842	29.34668743712	27.6266306780049	173.805797736082
ADORA2A	7635.90655597952	9041.14686447962	9159.00343437317	4108.67088918439	4019.87226044743	3926.87227161614	5133.38810277166	4536.12765662154	5851.59243712497	6782.35066839931	6133.92367189107	7066.52343542547	7067.26116360078	6538.71980027794	4802.34020106631	5600.07281113449	7147.27734789422	4489.96661320598	6668.50544766222	7027.10357561571	4193.95063861196	3798.64069596237	4187.05099127795	3941.70298554721	5978.70666273235	4689.19297779533	4749.81518110264	4918.45655897658	4586.65604252966	3339.10713099299	6581.61657239754	4690.10474509934	5573.0191923417	7156.27179886067	5020.25914023954	5612.70795460609	5509.11174250143	6121.32350022701	6319.72805068785	7144.48666127468	4609.92384731066	4294.56801578653	4601.6628286001	2839.20198164444	4218.75192033034	4906.48642756756	5559.37847644051	2392.57338635192	5573.50632570266
ADORA2B	111.059849008919	88.7749257813673	114.994522822144	47.2681014565689	243.15689406439	184.331550915798	378.360317112312	305.202371358985	126.723160594787	104.005500181104	85.2390185978266	105.080385020358	187.580515596338	118.457230109306	86.4685881353322	86.2236309093373	244.650175674947	283.586634810522	495.805865081543	474.629342036719	220.23764698004	286.25673625557	196.049614837169	285.564243132814	184.973066235276	156.304571677017	117.579958777688	200.934303300391	315.934116135032	189.804961700308	77.3659430795163	40.1399517421904	65.8095226703888	86.9202224750348	246.7100941627	199.439405538318	273.67380126541	234.876068762909	279.676905689813	380.931379070374	97.4652337941078	66.3265796820894	161.553564342775	89.0699987141928	360.762176562383	246.142759089821	259.310445869007	65.8681520262703	190.898425118547
ADORA3	378.599016774689	439.679635076184	301.400177615055	182.092822150109	245.704762143594	173.989689139358	576.836676182006	551.226616235538	473.291277332853	369.562736116666	329.632520915715	496.63594258493	500.491348574408	383.11610988363	257.819974347172	403.65654144971	460.810997781599	327.532329346625	631.964449051402	847.148752651248	974.614030838756	816.898652173832	550.184245711136	737.21990502145	477.679050982455	370.066296234997	343.512397843646	347.885043489121	338.401938950459	228.147326036713	497.725102605317	240.632440856326	277.487516398242	373.529582667718	853.553535248662	715.750205568209	488.469166134285	454.350881220098	276.433835352484	341.525187990608	1481.48703415389	1315.32937373079	2059.39743922639	1340.87873694036	1371.86076845601	612.527386166611	727.32269244362	51.7496910337017	173.625313105379
ADPGK	14487.7868844065	11966.1253864806	11902.8998566832	5436.73669194896	12388.4061497459	9851.33596827156	18206.2842319687	12490.9673642256	13980.3418848262	16830.1170738635	9851.84799438924	12567.7979146852	15812.2107590914	12506.0134732207	11195.4237975539	16288.4822250358	12879.3985477633	10553.7596476648	23754.8914236489	22281.6946651865	10610.4318215431	13003.0738836469	8689.17373885426	17710.0919014293	13706.3693243857	11857.6294872133	11487.7017135942	16223.5190597467	12449.1865449612	10681.6424685953	11928.9348750039	10783.7281182479	11288.799179711	13417.1795613875	12888.4277960599	15177.886134391	9618.78429946063	9308.10407878774	13928.533108664	13816.1012344944	9918.33107237793	11060.3673545225	14197.8430200582	8717.92836457592	14457.3925275845	16281.369233605	11623.6584835575	5647.5961627568	16051.8597361846
ADPRH	1428.79598766617	1449.93873707604	1374.91818711242	459.450876248591	1372.39663967176	1017.5483927253	1575.85175037261	1480.97754815175	1221.9096597702	1031.38890122594	1203.11407197782	1372.31957184487	1593.78786322125	1379.74018729798	1348.76601929133	975.282969718707	1058.0959891964	896.066335890212	1258.95159676932	1633.80454908171	936.609944727448	922.717629335238	998.314695988436	998.520445452022	1043.48971817712	1024.09322578622	934.147576178172	812.326487546312	1185.37693592948	1255.18581443375	1669.97474897486	1003.44961289547	1102.04762388838	1334.56738229069	1441.88633759548	941.43347842294	1164.12865476505	1169.95526865016	927.152151868	1634.8511347751	1262.26287437637	1177.7656262489	1305.70669128955	963.712322264576	1629.02536587781	981.099131503354	1389.12330714126	432.948596750705	967.613191302475
ADPRHL1	105.888982157968	92.0709038067191	110.923889494351	37.4803550618029	77.5054212364582	48.9654105369895	124.86391159264	83.5444396535729	122.707764434756	93.7278204603812	106.67455993774	94.2221325100219	118.934817451374	58.8237677446696	57.6004771008034	124.202449141398	61.8338308787393	68.5211086430079	116.610370717194	114.653438458137	69.1892409543584	87.7312840109778	67.5400917365039	44.2397875243888	104.11615835777	84.6951920427262	64.7916846886283	113.336679364978	84.6954389584459	101.245501716553	94.5399367402285	48.3387324284448	142.518363756703	147.715600856256	72.3026382435653	128.005382290544	102.799681972202	104.42876527199	167.561468641012	110.570655769959	59.12649821109	84.9238625961634	80.8048410648198	60.3477848345762	134.260563979654	86.1759359045105	127.198929421439	52.7167130042889	102.119933393582
ADPRHL2	3770.18255236022	3976.46726066369	4621.8797411536	2095.65384927339	4308.35198929613	3058.26339943763	3505.95580572992	3533.9662725299	3238.1779619974	3044.47101912965	3736.78157832123	3473.25217025384	3478.61597223956	3155.92449568672	2671.26240848447	2718.60456383716	4818.23305697641	2759.2892400348	5211.84632184985	5521.56525003181	2986.06923153215	2374.54623859932	2841.41626688218	2443.29864460155	3111.64727617677	3080.09875379109	3112.063334113	3240.70091537914	2993.12185625857	2888.92650339761	4863.77514902778	3215.99060130359	2579.77776353735	4205.69201312473	3802.35896133642	3866.10312109908	4084.64927532197	3711.15962054191	3813.13987824072	4742.66434687433	3356.45940290728	2811.52393238887	2801.50437259503	1900.88026758987	3639.79107172674	2694.60908924647	3084.36877304306	1389.04314902119	2832.29187302352
ADPRM	668.790097648291	590.164345188204	555.281681354618	328.695505797557	296.601589537232	251.909671753579	360.155439010501	486.859368467995	581.051976357222	551.292945044805	333.900551950947	443.8635859439	457.481672481776	435.666635237414	493.665943365672	656.441053358749	573.332068633165	338.787874828015	766.173683887534	859.363282724389	335.459948394746	345.327589595786	296.767416662033	776.187518206654	416.004857555254	487.845519417378	368.766197475681	653.881802195969	614.084338120618	318.9458093707	559.681782175854	316.733461664437	322.648309457557	573.095601474409	300.245401264649	317.207996135317	380.339558289336	335.824150945009	430.277104408012	644.059149077925	417.417406487128	520.487312642216	653.369432834445	451.647224402044	623.928113908013	532.107498702193	532.967217574252	238.427443898761	658.495990633257
ADRA1A	18.0633223662209	20.2586237050723	17.8583244492333	12.1402100821715	22.4414615973657	22.9930754660636	35.9133568687557	7.14014921213317	51.2021523077358	20.6788558232294	18.8462204424551	12.7644900777456	33.0001708145866	23.4855108047561	12.9241482540569	36.0652908488055	26.982448622069	20.4668052719881	41.5483150304949	45.0139261363073	34.2185246029816	35.8446608473712	10.8226179692133	39.0042184903345	28.5396356329465	18.5440232116484	35.848269598018	25.8985873604333	36.2189513314948	18.0424231079582	23.1247601003929	28.6169297053358	26.2081806591486	18.6720094527009	44.799304088693	36.2137804495161	20.4251803254936	16.3121529634057	35.442107369371	27.1525489576327	21.0374846256768	15.8082276395183	27.8855551402007	14.3156357625932	22.5442539374229	20.3534349725013	30.062813233625	7.97425380908292	29.892272258281
ADRA2A	24.8696052236943	19.1233811241459	12.0223827721187	14.0694352474422	30.2160574437889	16.9818473093162	18.8324271915999	31.4518927121118	40.0344450607961	27.8167149813573	66.4225669352919	40.3138414824641	39.9474575062602	30.1668260268939	21.0425856708765	22.7393280355	34.2636414402762	13.9671750967031	14.9800258622979	41.0223997060098	11.0349890700044	21.7388647348863	28.1654706445162	2.97236425200701	22.8396954933163	17.962606913061	20.1329944755781	29.5742406033408	13.0197292883715	1.99741875577446	34.258151021009	19.0626732205427	25.898217542869	21.1158067380067	108.182671130874	41.7863065410763	51.464994480955	28.1755627782519	30.6483023121733	41.3351655875682	34.3081001786396	15.084641640351	6.9179939482817	9.05911249271387	52.9959033698521	29.5591559105851	41.9708738224302	3.98899202486732	9.91110636282049
ADRA2B	0	5.03188717275632	3.00646001576791	1.00480195169118	2.01427781310269	6.99144826941053	4.9568538125559	1.01457074324957	10.0070660261252	13.9062179168631	8.05040530049088	7.05449036687926	6.99020734643839	4.02182430071679	3.00563050647344	4.94340215730351	0	5.98756957608317	4.99306130234955	2.00095775179552	6.01815079275051	7.90459813365438	3.01726760981962	0	1.98627219058684	9.97931556391038	1.00668742512532	2.95726514458812	2.00272769400591	0	6.04567792689196	0	4.97993680506381	5.02752818774032	7.01075663768898	4.97379852284141	8.07170628144965	9.05548372243392	3.95434577330623	11.0886762345299	0	5.02869201194426	5.93031546592198	5.03277003111587	0	3.94061975008391	0	2.99127791260875	1.98233581097137
ADRB1	68.8528633339721	90.8098931123072	55.4187799488924	51.5689152137641	54.5703092508388	74.7691214427779	161.30764278713	92.78426854337	188.702842637695	209.747980283694	213.774205774016	201.23116183588	72.304455842821	41.3948334838479	40.3313748945592	38.0303887589769	79.2008131999803	41.3779949907972	146.999833099925	162.957947624231	67.4098370796512	61.7320788793908	112.855407996319	66.0949681327632	135.379612774359	75.1194830178791	77.0598675569643	136.73754961548	82.3553806191457	89.6426252148914	42.4028481679051	56.2409953848993	52.2045220703627	77.6146433138311	89.2291747997312	124.134790835536	60.8875389707841	55.9010857345443	98.9349110374591	74.0320644619147	98.867914689181	183.55713208826	176.870160060239	108.082649368021	170.306330754671	178.823655724225	132.248994142231	40.095331292091	219.992844936658
ADRB2	2487.8205167259	2280.96363121831	1587.86553660795	838.419870124778	1684.80966571178	2339.39395256585	3366.69564270962	2926.88045540449	3110.50597917313	2500.3764751967	1887.19139608441	2533.63069752843	1657.33090415884	1292.22729771711	856.751731439954	1480.93241163356	2228.67638742004	1973.40308556299	3358.75110570304	3769.30386128055	1511.7076244979	1835.98221640231	1321.71102108603	2906.4536017909	1752.54941982386	1260.30584959708	989.860868008054	1801.78152708866	2315.65435617545	1659.77233996368	2065.45532192907	1907.17706833153	1794.75333330963	2381.9300531059	1481.92498478638	1756.26186405073	1322.82388782262	1795.69561111448	1810.31782654236	2627.43127601495	1849.73673276819	1906.16385168368	1990.51028280728	1290.35244407736	1439.80826767075	1546.14460799432	818.500247477779	522.528320651082	2213.1902763313
ADRB3	49.9222289015895	32.1960015905783	31.6375240293162	17.5676735562286	41.0816410692677	33.9122895535568	47.6198781277864	21.8314429458614	13.3572934208465	3.07922484063189	9.18255859609248	13.4744376640011	17.4248381437234	9.33838627984167	7.28923764287283	5.09814274046701	6.2035850243862	12.3550646939983	10.2729437028054	12.3222201168645	58.6216456749909	60.8339580665548	38.7918623820478	67.7748959730322	63.0547548725991	54.1904881030515	44.5197250346084	72.0087815183419	68.9067121596989	84.9471971260819	47.6535755120304	67.5410540162549	71.4569270363191	72.9206555641505	65.7369705575495	65.7551738144688	51.2980633041433	29.7681959049478	41.5351281338316	47.7993210763594	6.11170881510945	7.1561565613506	18.3486894832086	5.22542833397711	108.864388831858	94.8040917616118	69.9842656141028	12.4571856948568	10.1845335157728
ADRM1	9524.65771119138	10694.1623931815	11040.5977940332	4726.59562818637	7948.84922236193	6409.92879145229	8207.4264007135	7018.52094643805	6715.43281865949	6507.97393773679	8735.03305376068	7514.53205608915	8502.10358472536	7268.2937026703	5472.69560853219	5218.30512753057	9772.93904509981	5755.32363793312	8933.32354060184	11325.397182955	6611.90541407735	5481.5030427591	6648.1673991983	4710.9600589633	6601.81184028836	6395.44624799234	6490.07694605955	6676.97657621526	6720.1469833094	5980.12056823206	10132.0804479632	6016.34293797608	6181.64375919707	8980.46234015176	8084.05696867682	7374.64567980962	7473.38527569907	7589.52890551385	6737.32868555424	8167.8677931912	6143.53283719229	5876.15373270211	5852.12091191383	2794.04802395007	7705.35535712678	5411.74424094383	7110.26397646992	2961.09835527431	6013.32128132511
ADSL	3955.69084613734	3892.63702960339	4679.14202613856	1962.49738927893	2184.49967942417	1876.55233363497	3845.08001087137	3041.2288410305	4239.06410947179	3550.2365653216	3617.16450662368	4158.39893340318	3719.81256956375	2962.93641524968	2784.36034357216	2873.40408220342	3203.87161685383	2342.44797941146	3994.10485174327	4962.05736838527	2485.33777249944	2772.89252588061	2098.79751481395	3671.12888040664	2528.71922568495	2962.20415039347	2057.63985866322	3145.99933084729	3720.82208578221	2313.62029236141	4136.01465760851	2387.0157682386	2643.99599558611	4132.22147996403	3085.00353807357	3097.48026633787	2906.33922324938	2954.80720895797	3041.03555041925	4070.15726356553	3122.59880560702	2724.26242258129	3675.06629682677	2666.35504208042	3435.64996238293	2430.23401965189	3117.17161986171	1408.2130774224	3499.60724214885
ADSS	5617.00099147937	4980.7685445189	5017.76041037675	2451.01441089974	4662.62239294878	3563.2632076568	6818.34228137975	5225.56527788934	5784.57527623728	5475.7561808642	4161.22495618245	5679.761135317	5973.65338833672	5115.091775668	4146.12270909165	5791.27216029522	4740.27659106944	4287.62502895113	7796.58788846733	8877.01457567111	3823.23989894813	4341.18180654664	2923.56434150132	5724.10918203458	4355.83868579401	4050.40891639071	3737.73495516865	5006.14514033042	4458.98890661091	2954.00660915046	4753.71791961245	3515.84984811012	3919.93610030213	4702.46196274345	4912.37731071885	5518.73835985809	3562.51481057541	3539.06549095224	4152.13746973356	5486.79313022539	4229.7386943776	5153.50133645555	5442.22768821922	4242.85344080051	5228.49580733074	4179.21423246269	3854.91365995132	1928.55513746625	5329.31269747068
ADSSL1	323.265101867994	327.915702526479	312.224305540736	127.577445224424	195.486749994115	204.839303729801	289.301613370423	226.172091175945	277.571269984961	248.727425022599	266.672121167818	185.721921498152	335.256861585454	256.592233304345	226.249474625756	211.694064667194	176.048665547368	173.472044030033	246.054192552223	341.268618406689	164.48486027408	193.989755455667	111.086291236135	139.388480493167	212.608892505788	197.935875487169	210.710034161673	290.834778954849	174.163494186018	157.577698651183	210.084337709379	160.733318518834	174.318229416295	226.91985648242	152.457968620854	205.130710042077	205.998827621445	160.646563100836	191.587545569843	172.299597525929	172.664746323004	109.958323388779	286.882674943551	157.189342714642	156.281873627827	132.641218917695	205.425847599609	67.1856320059612	277.23544792124
ADTRP	912.217040176102	796.11870494615	758.227437514848	451.797090380494	170.76270373434	123.30151653259	429.934462766307	333.453522687495	460.791054334335	396.066673936021	320.885663273743	462.413360556075	452.154407755251	299.077285398487	327.744467996629	424.370344148269	545.538044995034	329.132082393775	610.076824033095	783.685115918484	276.958650636435	302.148054782444	280.972383678555	551.418149166107	285.674750686076	341.738470363149	180.188524200947	399.124625742817	572.250108225106	259.652862148681	426.319473925868	226.547752909196	287.131660412741	543.02743218711	444.259164419128	376.337717899321	416.051565799779	464.812729933402	694.076308634335	626.07211928496	415.418562266407	503.729106763022	828.58387811976	587.770302696475	707.030420786401	469.104354606133	545.917923435806	208.173517072321	595.248357655543
AEBP1	2804.23994626029	2798.0851169601	2747.17354019675	1308.03619021959	947.909013481981	842.31938194214	1461.76963866984	790.994292595189	1207.64045059534	1245.41630012592	1645.86657348781	1195.83829993391	2090.94557749807	1443.44259149193	1180.78427800456	963.674369671324	1224.45943106678	730.324554748266	933.071768899707	1362.20388443123	1007.99236721429	937.931513745958	1077.99771062596	719.069703327618	1068.40531294932	1264.80048322054	560.762963306447	1180.28856537036	1164.93394917127	792.14684060404	2196.15967193825	1283.37258178089	1435.4214910859	2464.18559042229	1425.27957606038	1196.17485436903	1674.74122780034	2040.01482387287	1880.00661765848	2036.6932390093	1185.3226928412	1163.64603647996	1622.56165371748	718.948641262134	2283.02119647479	1502.13250351372	2940.33031720261	557.490265348446	1500.18710736252
AEBP2	1857.16542458576	1636.59921777888	1413.85111956745	760.792038801859	1258.90428293208	1138.71765319021	2424.89551128173	1407.75444772731	1780.38542005475	2018.16680453989	1265.33583132783	1568.55022974739	2006.59910252231	1493.73309095983	1161.61611128511	1539.35357334871	1096.93105843137	1275.58435368185	2398.94711224986	2015.74866986818	1024.38055714198	1619.6177202259	895.90452772234	1765.35884190468	1718.45355494266	1273.58825059878	1006.62454904268	1717.46963303051	1420.8933389445	1000.63591689888	939.09486870864	891.400293413484	1199.20590419554	1197.3859717725	1505.01173685275	1809.04818440181	933.491842733744	1244.86903179147	1632.83112993477	1498.36995684317	1304.58311050334	1582.46407981747	2302.14922879465	1331.52820951582	1548.47012399672	1370.39069309262	972.72533485516	604.11658801745	2057.47068026122
AEN	3340.49866481668	3245.17267613883	3704.8559245314	1540.8396517431	1514.44120728871	1345.02921281318	2978.52672438325	2313.41927916994	2908.19527072851	2835.02855487629	2528.4855039729	3021.4037170016	2600.10167008368	2134.3400672067	1695.61219547605	1922.57410536111	2080.54478117338	1615.06487353122	2968.43948992377	3174.78577260671	1611.89214607075	1710.48875235144	1495.0615675547	2258.34660586149	1677.76230771838	1999.63540380192	1452.62359569662	2137.73689432246	2268.05267532662	1499.82956027941	2883.48817777826	1722.4675168292	2030.2713584092	3086.58174391391	2086.43438341672	1910.29753549398	2079.3389607128	2166.41107284167	2441.99656303414	3144.99604185258	2210.67961775947	2070.61460512902	2641.06181206995	1455.41179946352	2149.08006097312	1602.08451585986	2066.74754227432	898.264289614142	2244.14412584051
AES	85513.2387974561	90937.6993557011	101247.455675453	48095.9709840364	39286.2165408973	34684.9509356792	64397.7233308907	52721.6850783147	74689.6032965568	60677.6089359678	77269.9156740083	81722.7623306882	63361.6617026633	54784.2536271044	42407.7842521849	38559.3586225015	55087.9597164069	38510.2442310315	58238.8791237586	74184.8563650324	43122.1275535899	38263.358358054	40403.784168276	42791.3554735321	42670.9654714158	53051.58361808	38924.3908570703	47943.0329168998	63636.1029306191	39840.3450653149	88412.6218768171	44929.2318994145	51055.9520306452	79453.4049656061	52130.5994877645	52164.1542652037	52510.7238731105	58156.0081273401	50155.2942644909	65459.1825220506	53070.5865037685	54470.4460845152	56854.7350160443	33007.89620654	51313.8137703731	30547.7770449071	50457.6585121345	24601.5495825311	56039.4598852507
AFAP1	1260.50106079892	1092.13576026694	884.499536593697	525.414028826623	724.880759292753	887.267248474679	1284.15093003072	739.371041342583	1130.08975192058	1466.62808147027	1116.55065948189	1020.88168187334	1787.02750273792	1197.15763556661	990.479829277342	1537.00103849824	1418.25648017563	1201.42595412178	1945.53405825564	2256.49131978855	1055.42108354375	1511.8316920761	779.496480037018	1170.95157560211	1424.11163429888	897.701025452948	812.661223933002	1464.85546136535	870.999571019547	768.749818247665	795.852189549361	903.716288070805	974.018084824788	859.223585051615	1280.59113822553	1434.18891415151	904.972297168138	915.902453116599	1237.52212678286	1063.85033408856	1068.63502450106	1098.8788247419	1777.97051062872	890.975299501346	1718.27958976646	1954.09181983148	1366.813869576	311.392161363793	925.820962986668
AFAP1L1	68.1588741514237	47.5352450794153	64.6046016527522	32.8346199365252	57.7465648175602	71.5136234238196	63.9041818193332	53.3830467267196	78.351972192719	55.9513552831945	46.11005463944	92.6182827151871	69.4671958000292	33.2689165921123	71.1380167153319	48.6914885215036	42.5439494771754	37.8404950994865	64.1171536941383	102.105129616624	30.2205709192757	54.2790490048902	20.9183681526503	38.826465268302	55.8929698223167	42.1081984099131	36.4928007082272	55.6152353123957	66.3230868867974	45.0422942254689	26.3181884137494	29.4533366884981	47.4702175943197	68.3189017345684	60.0107175746769	71.9516783929553	42.7161170716665	28.2978320262948	51.6242113370245	47.937586983562	43.8201520632163	35.4646022852523	76.8519154014763	41.558877250024	58.914060878644	57.4156742249073	28.1345854032606	34.3901139185217	93.2925549227605
AFAP1L2	508.129718773363	626.441187723714	507.001874287889	186.575127966906	216.152389930056	241.099605089567	363.470786173879	200.255474499367	384.560320724525	353.993415930852	365.755400800057	406.339023070232	308.056537580818	277.793833863534	256.759607298593	318.398153115442	260.273909079313	189.322151201496	409.009037242902	405.852000808642	169.550030070279	220.737625977995	215.899947880636	314.278910201853	222.989897984951	235.687587551089	188.061774515219	245.539641467068	241.880388860381	125.012933478648	326.629327811635	217.711477740095	200.937637298981	358.245275539907	276.130297181814	264.305791130851	228.302969292197	210.217113383511	240.369885087576	325.160957060109	240.91298327651	243.694836257521	290.052687522392	148.207865643879	202.943751522178	200.277106057738	204.176354186765	80.7002060601677	251.38829633907
AFF1	11124.9777582677	7408.06059370956	5483.16351033274	3218.22743463416	9004.32887678571	7686.92762260906	11958.7092435266	7396.10617791372	8214.34828924731	11600.9574919799	5929.66298369265	7083.13593891335	10676.3831987647	6858.09709134894	5868.47027539378	11217.2364289678	6525.75741780648	6053.25281692921	12447.4120777515	11807.1511659721	5430.459881992	10055.19942349	5460.57137255796	11266.980454635	8511.84457499124	7434.11462553104	7867.84946157555	15128.1109127787	6499.45121704932	7265.91546815591	4802.26375304461	6304.77407742097	7356.54919920475	7057.6953132982	8703.89958422003	11097.3831244703	5346.40915032941	6581.99862618689	12655.9019875163	10215.5630281886	5235.22240376392	6903.53570928137	9780.9666258682	5247.37119523414	10707.9974109453	13258.405927158	6328.07064445575	2899.14252766343	11170.2696855082
AFF2	215.739276777978	262.283695391003	219.195887045197	128.762990084781	228.380574057476	142.901019451935	167.517649672138	137.783954269479	130.762197704376	180.87651276811	186.027219939004	138.463910846471	306.715217038031	261.399377954924	171.595804727986	216.460034580819	247.190245159227	130.843040764081	293.218199963313	343.771661903443	176.394080643486	200.636130438948	232.844117047979	118.403880974093	259.440855822974	116.358005425267	232.838325593549	168.638998826126	145.892327972679	261.099791832997	90.2238103927357	201.38598457928	134.716644423076	115.60241372283	336.640631928114	262.210302525149	363.38559912612	256.829448348391	226.31499760638	196.660474943763	315.254938232015	295.727933519765	315.568910226313	186.212410039533	212.825754748964	251.367151872374	184.626373804895	109.087265556786	220.174178714608
AFF3	3555.8164446685	3463.19822718769	2464.06552663311	1249.89792887315	931.597975313861	610.183733355326	1691.76154955445	1244.12016993011	1480.38593675154	1895.90099733487	1303.78644484157	1894.24986019339	2237.26667909783	1620.46283695267	903.78126637197	1419.01212642384	1785.08565828895	1916.1148377793	3070.12743121409	3073.44330212209	962.302841979564	1537.99546665535	773.951557112929	1543.97993285403	1966.52392337415	1787.42297887629	1084.10207949207	1967.34989002312	2036.87732985545	1179.72446206838	1699.37590434588	1581.58079105081	2153.16448889623	2461.5003327874	1658.89584136613	1932.077213265	1082.26381367605	1220.52100661674	2000.22875608029	1636.97949267342	1058.33285088082	1366.46995462109	2681.17272342572	1229.04669052011	2630.51309895906	2406.48792642461	2533.0180204654	712.016227755884	2343.32258404271
AFF4	5560.58928368443	4112.90673130368	3225.0984666321	1828.46696654309	3580.91701083387	3206.21255547648	7070.58959500106	3616.67886205625	4638.67014514091	6044.95030916486	3144.57996741666	3880.85270137074	6079.33581479511	4046.2374125155	3155.03763218319	6287.82602266274	3016.67910219128	2975.65774569934	6692.6649938934	6137.80245210256	2900.0986013081	5037.68530816065	2349.94698968692	5764.42575693412	5634.03508079885	3499.95968349038	3718.77798740489	6619.14680911061	3891.49774936396	2800.17921397133	2546.79664616281	2927.69239767565	3620.07953464693	3639.87944649729	3542.70737938188	5215.69476589086	2804.4395475704	3115.08188344252	5854.44160271571	4417.20388186064	3286.20611634104	3947.68355133341	6203.68965365535	3398.07076471331	4131.44912503642	5369.49836021262	2831.16742090559	1607.16759052192	6411.600180179
AFG3L2	3606.1527029745	3535.13480879965	3568.02813693291	1585.11054577436	2390.98185607926	1829.34373464555	3486.05898750432	3042.39202141973	3510.05557629726	3069.13165207197	3124.74921601257	3554.86430300355	3090.74005263098	2839.86995176281	2226.65302536999	2320.69310515861	2897.59810791115	1929.26060499816	3511.14709619955	3949.19919034025	2072.06245611248	2094.83140185129	1858.96306352099	2660.82576176844	2178.15473854138	2511.56631721293	1759.57611188119	2345.80132402226	2927.24185398176	1857.08925064595	3696.2871986485	2077.69968639362	2250.01470070606	3324.24748761068	2760.81328288874	2606.11932454334	2470.05995924397	2317.30743714021	2094.70540532862	3285.09921546989	2777.28541721458	2587.47505569445	2959.24751535614	2368.81635112436	3274.71032941024	1865.15447287225	2620.7800398592	1170.65741667313	2977.35263717467
AFMID	658.102277851675	569.000051318379	555.22814828116	369.749743580185	603.809984993636	385.043454831345	768.201037503117	406.612773381383	684.242351283736	609.785998085683	728.859303194844	688.639246920695	829.41691616615	607.98225920442	517.672842380621	502.725218617953	620.995292945306	542.114709647996	820.03081477153	998.215329961272	504.350452201687	491.106100026979	393.958323061476	497.679166859228	611.526214765199	546.757954123197	437.196535207725	583.479289291663	560.392207241915	649.866370490546	790.274479689759	586.747830264457	440.000965726081	673.976464956179	838.041867611994	942.494182040742	692.642827240611	566.607938420115	715.04446061088	630.844085841792	489.266619488257	491.641001770695	617.626485467915	378.224709969885	1039.81463275974	812.290797431748	939.928755872732	194.58207693487	585.206105926074
AFTPH	6481.81226740151	5649.58775813675	6362.99298907194	3437.14574083567	5462.8374714231	4039.82104823563	5849.62542458529	5737.18012510709	5846.14812019033	6003.52974452675	3993.64954985997	5881.64461423127	5911.51385539854	5138.3019156385	4832.77097323268	6199.95622402352	6975.32064538825	4569.53139847941	9766.56145301335	10707.4995491933	4769.56642714106	5026.86768357433	4014.62019689869	5961.88855801129	5634.51628803092	5920.04969038187	6398.32142856114	8094.75129371037	5308.63812223132	3975.65364130088	5800.3638620832	4847.82471293133	4762.00360963843	6751.67366737177	4522.87468756505	5960.17900961424	4772.69142176649	4222.24668847754	5333.51900149112	6277.53637361944	5337.56064692244	5046.69499715025	5370.31702146708	4802.13380146203	6492.35004001599	5583.75543867302	4919.08781388711	2804.17924762893	6109.5851964082
AGA	1448.77640941701	1506.1033933476	1333.61581274229	490.285117733657	935.288988539821	853.771343924339	1479.20632221746	1213.93355387806	1850.4051994728	1484.51663090007	1304.38576476544	1903.25789523117	1554.33795500942	1207.26984440549	1124.22147960015	1144.05070969159	946.331616071314	1083.85887109013	1664.24874118406	1628.68947808294	850.624115042782	816.226231855761	595.284770076202	1067.38219900803	1089.67805275076	1416.27894359177	1342.19627918189	1676.9296486429	1576.40931376231	1244.27108264864	900.448876890653	577.379215088425	705.425274387803	987.648953529181	1189.26246764376	948.527480714328	713.298938577577	887.747065788913	645.534826266715	1181.58813447637	760.287642150812	944.313281164449	960.976691257412	696.797081871013	1179.19477564271	861.189841059123	993.233570365017	361.161885575132	944.030443099469
AGAP1	535.573732521104	475.219257630075	353.631711898578	230.153221070357	573.182724063193	570.008245157751	1502.56548080217	876.359528884426	1261.03938247877	1170.39270259435	982.309629542346	986.731603110113	685.361165413015	441.913067732121	506.626436115553	405.247015726366	331.621918053312	314.689084239042	505.870112661842	648.028153702187	501.207426667163	810.861408183631	442.448713401477	540.891849209239	896.975150986445	626.88903470459	655.489347545295	1036.06933567502	740.265231786106	836.503306215904	974.255121323761	468.079716341603	600.41529574342	637.795161566698	372.919932666748	419.753559702783	301.626253556159	403.042145775103	473.48511704099	436.86195510985	431.464869512786	567.6288626698	633.827929264281	316.485396166805	467.312207493733	310.420394454358	323.012110661169	264.757343682487	640.435085290408
AGAP2	19518.3332096511	18237.9224147369	17373.1364292235	8460.90306499991	14757.7441168558	11952.996714276	15945.5396172124	11198.8640491108	15233.216116717	16278.5408994156	17441.1646187884	15349.2300868353	19709.3539512705	14431.5993257505	11826.7438713604	13750.3715331432	16518.3612049144	10081.6753149393	17038.4028964428	20736.5502882056	12752.1178808448	14303.5156414266	12919.38382553	9229.49634661957	16315.6268191439	14593.3128587424	12276.0668179393	17625.4332147428	12027.7205861695	11670.8062463969	16196.126524235	12054.2685578232	13326.2492295975	16940.4406965769	14934.1543227998	15865.5518321501	14758.8450292361	15335.6448390128	17649.6007339906	16408.6385808766	11468.6108168973	11753.4161499855	14097.8753430882	6815.21200757518	14320.5411994185	13654.0716467477	13102.4358131173	6073.83530159751	16124.6805176325
AGAP3	5587.54372230934	5192.19495131083	4790.17206498114	2774.52214383425	3432.3741465206	2462.45307764539	5422.67923400962	3225.51840442756	4467.0522180423	4663.92970323748	5085.36027221746	4938.99437471535	6467.31469759451	4848.84900783351	3735.51341742942	3847.84106108541	3966.13387249792	2870.76654950516	5870.87929781742	5774.90416219713	3314.23355531481	3723.24711836853	3159.75192520677	3415.16862505744	4010.84301249682	3582.49286287686	2944.6828549242	4204.34461363876	4048.05563467327	3852.05511090183	5046.01804301523	2896.55018863677	3306.52625225684	4183.92547965552	5028.87439433048	5348.30332149733	3772.5118006888	4102.24789233518	3728.79505307426	4141.27351024018	3518.79860352663	3253.52527292301	4429.31423778308	2267.98770255009	4991.18638112133	3516.46166536693	4453.99697756866	1723.10142440106	4898.53026237108
AGAP4	3281.63911436303	2296.95613821031	2383.74897551186	1233.86538128159	1507.8156579976	1256.46839511268	2601.67353217972	1529.81495406741	2726.32207412202	2973.44831988056	1972.28260793567	2265.67710205252	3252.15352591349	2258.30431780337	1759.2994045739	2780.27893781471	2485.7578465248	2316.5995478074	4276.98500648449	4182.8473168205	1672.75084320267	2379.93506579124	1257.97062847659	2439.52389840203	2377.53538336831	2146.44212794325	1419.94990909699	3174.9473303698	2507.19766852979	1760.74558198707	1833.05282065209	1633.59289442129	2035.35918257829	2281.38366259791	2353.51364625539	3025.93046373043	1367.14590385796	1662.72240813374	2458.20526352113	1970.64223664382	1558.98220504279	2116.06721984788	3183.11217686972	1742.73457674109	2304.85977645555	2153.46744089669	1888.75352955965	1097.29655667511	3327.70982273695
AGAP5	1599.74146006033	1336.6831352921	1438.24775979456	640.254385016393	744.883058580669	597.700753246483	1505.97358073409	981.531155129495	1431.94273105915	1502.26889822191	1221.932769499	1288.7186847821	1422.14328159227	936.179276244149	1007.76588276778	1180.35244696753	871.065449867618	962.047100290244	1691.752963943	1677.63174843434	783.487946439256	1127.4602835269	682.838692787518	973.615305973455	1030.29657443444	947.748905002362	638.139122624496	1297.15647394486	1332.66717504679	843.806433642062	1108.59854620708	769.210546302753	869.044356435725	1109.61887700003	1106.40685809361	1335.47751477204	773.877171972843	737.066234612022	1326.3988985777	1042.40857448631	829.585576061998	1032.89586329993	1493.36145656112	875.625878640259	1252.46946504244	1077.79092266098	1045.56660827151	465.844266814439	1696.13451495904
AGAP6	5258.81063541521	3988.4155896496	3855.98343650412	2166.22587972144	2173.64886833923	1729.41931810368	4669.27162019736	2484.95698862073	4368.83440263555	3984.90497303715	3289.90467189081	3483.51471825255	4003.52137820599	2766.60252297843	2090.18545814393	3062.87825208332	3325.73485680925	2763.56624672145	5370.95288109811	5577.80001352213	2403.58404299392	3075.86430763914	2174.96298934875	3191.31754093936	2535.3506176228	2583.4639054911	1564.57773244875	3247.5590505317	3384.72798777666	2055.17382706951	2777.88314546337	1908.50668747751	2667.41518499889	3110.31437214322	2447.59421627445	2864.7775771638	2262.29671938571	2316.71731935581	3506.90556319821	3234.18134997586	2481.90548406784	2949.07620090276	4166.45572769978	2174.40933885154	3461.29891664167	2755.49399682867	2687.2992898874	1230.2695810955	4866.83551603704
AGAP9	2380.50913451789	1747.2318651347	1698.80084512129	954.641906364708	460.448945128722	352.494575669937	1108.29952511586	559.092246183669	2093.10100005753	2123.0020926524	1713.20739981606	1633.18291126213	2216.77116999042	1343.79212552413	1136.50048869231	1638.143584033	1114.77983054358	968.396316790179	2081.33562236238	2308.63247133979	1115.59506480195	1580.05603013885	923.142377685825	1301.33591706837	1495.86741014788	1664.19397864163	776.434134310747	2005.17630941296	1630.13535534017	1058.9183329964	681.507508564536	582.850903673049	705.79256294425	852.206885855969	1154.66440059211	1699.47839330796	1058.43521888681	1179.35939672659	1587.9854648904	1492.0182626582	987.525085275667	1201.19359979989	1964.95519671398	1066.4788157768	2666.34571065388	2093.15073242118	2246.35527841828	615.654134909854	2038.9711397161
AGBL1	97.7806771234122	61.9191629969527	72.5589159243911	66.2840724265692	52.7502774180945	54.9635374262178	119.147285464092	41.6305245213093	64.4887121604385	83.0331095853375	74.9530831982318	61.0783637588828	99.5808082464102	73.8526311282653	63.0874989575487	75.7190502531475	61.6977298457991	62.7055787754173	107.271204611142	90.375617143742	42.2860226066467	102.056033870252	71.8756779470398	73.0485870859815	96.7095521505561	89.1187725216092	94.424288954814	111.324761285477	62.3894087467593	81.6509809346679	64.0062980176513	31.7691161655466	65.3185609884308	92.2395226379752	89.6902281545786	145.562041935073	60.0600571472073	67.2114822412982	111.189010891495	79.5361506713092	90.6090035663195	37.3662264078982	111.171890605937	82.7145062973586	93.5029584746665	98.8521517998139	95.1942374803539	22.1863964186872	107.962963369951
AGBL2	435.047855978793	260.4745479493	350.357343686855	226.939446336688	179.4705277746	170.192783569839	331.003413700309	148.128362104538	312.543706110059	299.277248940921	306.220383898926	211.34217728077	295.490809925744	189.616591526444	237.001943603457	173.715017395197	207.276672328455	143.481343277506	319.593639212976	304.445513286866	174.363157798268	200.854111021679	109.01707101231	194.209258800108	196.905972950479	248.608423617572	129.129247506603	307.934963670824	276.776872884051	142.687001588161	241.238895714575	229.390397859784	244.987892393529	327.383949528759	225.103857716245	354.9119841186	153.281243212346	245.770144924485	264.926040461532	246.2716458569	182.036014355483	220.09751565394	400.760657315103	258.076643144504	288.236388161864	378.496992735472	288.142078863938	105.303069068218	353.999383845812
AGBL3	146.854786992235	117.659668703497	92.1682195821019	93.644148546633	38.2454553122456	36.0915407653543	122.504833809665	78.3328528911363	135.283272143108	143.780496224527	59.685216498217	135.589296458028	119.922074504181	109.612010528661	97.8337418127789	118.360638168681	79.4553538994549	53.3885750895735	134.957140091721	175.479122491012	61.1036775466051	103.627688650118	69.177158092811	159.071211249202	95.3019696063585	92.4880740120096	70.6474132942658	161.75368264226	110.746513304291	46.5001326427151	101.632083198461	73.3180147450792	88.7266155890084	82.2822683946439	75.094432925989	135.375838822918	70.3896171215933	80.0762814423662	91.4253658312112	106.824733597946	95.3137215775594	117.448773956484	199.976468750605	113.827030954223	113.708273635796	110.158958720224	69.9554185584054	77.8527996633599	205.699786083563
AGBL4	46.6329173280439	18.4173086486292	33.3532406751564	26.2549856301981	40.8850195779325	37.373475757679	48.0622935598098	37.5754983850732	32.1305062445483	54.298316078784	28.095492441615	31.7135748952573	59.0552991412561	50.5445276333823	50.5175008870749	70.5025754785267	54.2343833721779	19.6899521975229	50.7491583821017	44.6844886753641	31.5409173650545	47.4682839744634	34.2557299013045	44.2325120132798	52.2727958885084	28.1225930481427	56.2263064645726	73.0243007660325	20.0999234532326	24.9859790885167	73.6365408059514	47.8813454742296	48.1277983703278	46.3429373879522	41.7131117374268	110.019386727025	38.0665921351353	39.2100702187858	47.8170380852977	31.5320776668466	40.5654032799617	41.5023487944134	52.9602895154762	26.8428126774081	45.2614578405785	53.2648335554682	51.6495643752887	6.94171149577851	52.7974153725732
AGBL5	1773.19863282511	1578.32201970676	1469.96040642021	874.274381840261	899.195598469759	810.96934856113	1589.54550176287	983.759900226849	1832.61097920738	1543.64181301688	1409.75726014984	1526.98737004432	1457.36104209239	1239.03134498323	920.909425182959	1213.49412000372	1199.75544008751	994.13495745584	1734.85272246728	1928.67843760475	1078.73216580126	1253.31461573746	938.319806755874	1121.97879044762	1184.84888870781	1339.76850103632	840.401630690518	1356.51746260151	1564.86664096629	924.344823828765	1368.9456047061	940.738232112895	1195.12087900017	1472.64768338853	1260.99537481089	1408.27003682784	983.738747145115	954.920152637466	1297.22480517573	1328.55219077135	1327.8329443148	1338.58902310497	1857.37979378464	1063.85319121667	1380.18584848184	982.669374695425	1305.5681641334	471.844008144162	1590.96123918702
AGER	7295.89632755163	6176.71864517633	7893.84680987133	4508.46599085698	5087.17476600181	4035.20668207814	5112.78844383411	2609.5325273335	4027.54469937868	4647.46593878206	5925.7253835414	4952.92728760738	8329.78369409875	5735.88540861215	4460.04732303141	4979.22230221064	9049.37377694822	4565.48399481637	7734.80109998128	8624.39254865111	5160.76774908091	4881.98006782133	5905.19132701515	2790.67710705239	6002.5286516059	5779.20014298084	4040.26834600349	8138.08110506185	4733.45237395861	5573.24497311643	6573.99236200588	5342.06961135736	4339.07391882818	7202.42485554957	6349.41537449804	7186.26955123941	6499.96717866127	6741.85687939878	6753.78822627975	5214.63188407911	5232.2466307041	5371.63855885205	6152.73344089431	4152.57856904346	6715.69569647018	6052.80741082668	6826.0758410439	2558.76595539938	5992.51112577188
AGFG1	5415.50089307815	5518.32827920389	5241.51743872872	2105.00000351489	6345.99854171112	4666.37343194211	5954.34773200324	5002.60158987337	4341.84555741937	4941.45773515504	4238.66198615153	4440.24174915907	6653.93271691296	4957.43712115198	5109.22350751125	5412.13532064258	4814.33799533391	3786.8176106331	6653.71880140875	7289.8548590748	4470.90970704028	4135.01117848854	3656.19918381278	4049.25474354261	5356.22762046741	3903.22925427932	5573.08701552205	5992.70650502307	3680.31544426377	3704.11920704839	4544.8543957277	4090.44695920017	4017.71715505358	4685.06888495378	5358.08142968213	5158.23416250082	4791.35870141684	4254.69225131846	4917.94635599028	5834.99474193952	3899.97823076907	3845.84442964954	4517.84315038639	2634.35720726762	5101.65255217859	4960.97167260575	4099.62322739432	2202.8169989299	4654.41685860674
AGFG2	4019.70248605287	4106.39001024066	4527.70089244645	1763.97778964898	2550.93790556348	2484.74445752374	4018.41956340423	3604.41904742732	4963.42852219113	4408.31380562686	5160.66473605445	5243.53872352349	4141.81353356769	3137.34098501818	2585.57322634909	2280.06707590138	3611.9750756448	2695.65244743741	3482.2694774554	4507.912940444	2657.59829987365	2902.78580969239	2649.83497068417	2372.65835748896	2751.54442568429	3185.42194234529	2203.66478926305	2900.39727350118	3476.67491994735	2286.42599006142	4633.81988181235	2588.43513623571	2769.27190072072	3715.01233974123	3692.96234133787	3134.51874294486	2948.48962580524	3834.55997557189	3183.46733639686	3887.64059114352	3550.12594632229	3122.13010026897	3658.90630393349	2138.65236022601	3137.32865995641	1943.9748205637	2590.88803448254	1378.37234282044	2979.23550549802
AGGF1	2389.83277074085	2055.52794903886	1779.99259611722	959.688807449014	1501.52798135063	1234.28778609861	2649.26726946252	2161.56740509413	2499.55118303794	2712.06110458408	1601.11718774745	2175.66493494057	2185.17455009027	1914.53939145908	1675.80477562478	2341.39657375982	1633.82562933053	1477.22651086982	3122.69759459047	3129.57722026192	1393.62486618771	1904.9230900944	1085.77253923642	2654.28885016892	1782.98482794807	1687.20588525298	1482.52477065349	2422.96201761382	2064.96562180522	1416.83526382323	1824.14057074144	1442.6402918814	1717.52388951101	1867.44189312407	1710.94237115919	2137.51742530113	1276.52583627072	1279.19355254828	1947.27900953568	2144.89077604562	1617.94301162529	1996.75751948124	2292.04953607704	1433.48090485621	1779.21935081569	2007.23641997135	1398.17319998504	745.212701886871	2444.67211892034
AGK	3054.01101225396	2802.86465508272	2720.15524793292	1315.54874880475	1453.95442545444	1121.75193840712	3504.65212576594	2322.56390238078	2924.65500375044	2998.43006102527	2506.52007961838	2762.56643215975	2595.84636716044	1977.56076329781	1847.11996190209	2316.68356849862	1865.8293389966	1877.0587898802	3099.40011563364	3335.96673377016	1682.42607722178	2050.57451209533	1529.32925466466	2555.02553009798	1905.02539572029	2195.98873002692	1431.16552453451	2359.48858722248	2545.53919805402	1536.16616488817	2552.58486281912	1689.85713572701	1917.62307471874	2544.84749578432	1862.10001606681	2107.80092686461	1646.8542874236	1913.6388209628	2146.10142002064	2330.60025796201	2251.4126732403	2504.63348146953	3028.70505545587	2328.23836228742	2340.00840820135	1933.91418874558	2133.54577735399	1097.13314415032	2869.83092166431
AGL	1400.27506913115	831.494361800032	585.550219294671	417.392739130112	496.289657377178	562.514259479277	1621.24004431906	1057.40622733107	1233.41727599167	1646.28797724082	675.032592324777	1069.71417550219	1249.03596459671	944.981621015897	874.29150625556	1440.59477962408	616.215284296176	684.971014667026	1665.19574768563	1475.50505186652	674.049369511623	1204.62427996557	385.847159486671	1701.0556307973	1048.36824326851	768.924559744027	650.607143406408	1192.54261616929	998.191714498878	720.254899580314	513.547671715109	746.590679468032	816.998384580077	859.728129770643	768.116745347736	1084.63264015042	505.173456811014	571.190173799685	1204.01490070009	978.643171542868	995.573157867425	992.553159192122	1954.40126914873	1116.55355825779	983.67377227618	1318.04050875061	690.956248833783	358.200206538671	1772.82321512581
AGMAT	1603.35373263552	1613.74042340547	1752.88687976101	849.536450983201	436.11133764502	334.819053212397	675.982511244189	552.453573270509	961.531161666828	934.562543449247	846.689997917892	1145.08340798483	888.760692488656	766.028989007779	595.24730453129	719.206746941378	809.608266238184	682.657163683713	958.085096167704	1178.69314319107	527.60695106084	530.899245634489	510.544077270107	725.119811163536	609.877942057146	627.291322677788	492.142564733279	640.133202561699	812.569770075367	498.010985895704	981.959688368444	561.365223999392	657.666741963234	1016.12027284835	789.618447187447	813.413209685698	747.486358889148	765.961612124888	777.59723380883	963.146216358459	816.160301596384	781.75069985751	948.170446458194	647.42056631094	911.739246240083	647.849098435622	905.639990459124	476.091831090859	1015.68251060455
AGMO	33.9693879278032	48.4776752057084	54.2146911115585	12.3765938829659	63.9572730966736	32.5515055524109	48.8178404936924	37.8894622423311	157.62818213081	116.658307347172	45.2554262664752	97.739401519672	93.3440452584798	59.7392643281621	49.6092513931752	84.4976989950216	73.3866061373364	72.6439960554781	134.790013319451	116.25855204751	37.5779383903182	63.843869196019	35.7408950762688	46.2789098828516	75.7932422708084	62.7120062337062	100.557797568889	124.768745354722	56.8838034556011	63.9918403062389	20.2832199757349	45.2115725449982	92.581640094628	92.2553488265826	68.9707833088568	95.3795042447842	35.0212480799219	51.7303890578608	70.9832329957987	42.4378208975536	67.0350965153322	65.4048765859079	44.2696687772146	56.7748451912401	102.112855138769	248.899875064639	99.1789555107344	53.9419008165582	86.4578531760306
AGO1	11025.4999276572	9967.9601032652	8288.09675458535	3092.31981688918	9297.16614003047	8131.30051870546	11038.4770868255	8339.29171004033	9115.92107919339	10464.4332151296	8620.48954606599	8382.11316717295	11789.2167809428	8247.98226118471	6807.58129462552	9024.090948197	9581.78217241057	6834.75071907866	12111.6394071552	13255.6729988567	6808.61305671234	9028.77064514832	6219.02453047453	7201.30816381402	10209.3787106663	7746.40557393771	7450.66531461436	11264.3080258569	6775.46528405128	6967.64125005571	6846.17406626176	5943.08270259283	6873.1057681524	8261.39848386221	8798.91630200657	8149.40880135299	7652.56409751188	8394.92473857633	9752.94712016034	9738.18071625239	6385.50487308157	7561.32290438504	9529.0342854322	5226.80485430112	9353.40647174284	10082.408268927	7665.02365964362	3143.91331287885	10273.8698410686
AGO2	10259.9103962746	8667.76609738351	7687.6922674222	3576.59203427271	9592.97662360299	7667.30601897035	9935.91755754977	5117.71123450479	6753.47748242851	9251.83789787799	7736.00440802619	5912.32768621388	10062.1092194772	6504.79743812146	5895.93389385238	10000.8367573248	8090.91282362658	5736.52697551638	11603.4944314653	12880.8112784955	5716.82307271697	10989.2721791432	6274.67986673824	8063.0020945389	10632.6238582812	8825.03017592786	9046.87728970768	15526.5720205257	5164.67448616138	6296.16216992544	6177.7780569062	4648.02298214827	7366.82376903468	7440.57608547526	8305.47683860442	8049.36196040858	5130.44116079625	6802.97639933174	10232.6784815285	7451.74743179903	6128.07949871519	4444.73532248328	8860.69763576084	3409.04942344785	10919.2357839466	12220.4520436986	9400.68016268694	2915.44310671512	10458.3330540834
AGO3	5962.8123346005	4681.92079590828	4753.10858736801	2196.60872510917	3962.18929611806	3719.49625153941	8483.05980522268	4655.20459184736	6396.13301812325	6512.25539748888	3939.08767794849	4468.10403879048	6710.83926890024	4189.54864780795	3702.07850676536	7809.98084907113	4484.61694997522	3862.76684363038	8221.09797019582	7884.62853616708	3782.93380703385	6051.44627055347	3030.68697208795	6987.03767653457	6136.63693211836	4041.75704844288	3378.4452400078	7241.06243784886	4020.61896905627	3604.34484793369	2948.22853986122	3615.10310916515	4166.06925077944	4292.50042207316	4421.39758773233	7140.1096452792	3666.55057677651	3421.19177474164	6981.88578688902	5011.40753512178	4220.06631293281	4022.09522347573	7765.85809607644	3940.22612191774	5841.93496112522	6672.96137668647	3887.60335459582	1801.29153755955	7436.90527935979
AGO4	20027.8022896097	14278.3698633974	13787.5558301234	6258.9940558238	19414.8685600972	18272.8647698927	21737.8676113841	14498.0725501628	16843.3573911363	22079.1849888943	11332.3031176433	13297.6108125756	24421.4478803448	17864.2515658902	14900.989213058	28190.5013114114	18937.8862801432	15699.7078928229	33973.7056771809	33513.4974765919	15081.6133661441	21697.1081303393	12876.0340013158	18933.7715730952	25590.8979359747	18931.8738625305	21708.5094459675	36710.1723881123	14353.6151371608	17048.2745825287	9633.00126922987	14168.0676281086	15327.136386495	15009.1288697171	17734.1436442001	25893.0870580817	12875.8689048433	14357.7538549454	24387.7081333873	18267.6311056918	12771.7647422751	15126.623467008	18475.8633731243	11037.8430110397	19201.5690033424	28882.2375068542	14090.9162346465	6789.98154047189	23502.6579141277
AGPAT1	9778.60121464303	10922.2830595001	11365.7577363866	4611.26875184594	8847.36057280842	7341.59219469662	7749.01273467525	7265.65945338064	6563.16735487611	6741.7083678829	8508.9316863552	7755.7216686059	10255.1282617257	8195.52560754199	6613.23637419508	6512.64836552865	11117.6166824346	6401.67911546141	9666.71115169986	12662.7117071806	7615.17582837258	6530.31533023827	7465.63587922399	4861.77751962471	8597.88910372239	7413.56488171176	7428.45683911091	7544.40676744805	6151.6811653277	6074.08908865503	8618.01361658924	5516.86488820212	6425.14158914811	8380.44269671666	8632.77949059734	7414.24825947644	8854.03922383684	8637.50344284545	8623.70435453395	10271.7589925762	7028.05282964924	5796.07066148312	6269.08937887516	4314.19766005152	8011.31421260177	5997.77741053921	7486.45113766912	3027.69615272451	6595.1831899603
AGPAT2	4323.04253490789	4810.35957910643	5719.5915997714	2597.46703458449	5516.2807042692	3757.84157650501	4332.44882655309	4095.30707504182	3436.10281867136	3316.60883431181	3729.02069493167	4140.93927590858	5149.60364086955	4408.1198731106	3853.49278656435	3570.05515420633	5073.97245626648	3353.6986066338	5344.06930124165	6124.18412430144	3940.07669957746	3004.17111746142	3618.43435930382	3100.30259578739	4136.64188816899	3378.77903281391	4116.08354553368	3249.28920565786	3283.69601328849	3518.66167366092	5931.96186397364	4003.13132483388	3721.04729405068	5336.08548972426	4888.42917202907	4838.12376380231	4144.2341290895	3594.23976092195	3591.85581060966	4642.07227913043	3965.52522418234	2972.05633747566	3035.12362981836	1477.69724044082	3955.31747841618	3391.804324104	3968.7658272505	1584.39165671393	3058.86994695307
AGPAT3	10392.1460470701	9260.84192833588	8940.21667580586	3618.82370012252	9065.25287365366	6308.71822632484	13885.8921371632	9440.26814975162	9995.70358686352	9829.32480248564	9600.73037977973	10169.3672925872	13836.5727023458	10075.4227974414	7770.8176133681	8248.56865985718	8012.08110968694	6031.6373041026	11798.4490184165	12804.5618659845	6416.12684763781	7533.39940791788	6501.59912396609	7768.68289444562	7776.9142702288	6653.75742225669	5397.89702490448	7919.06659919472	8084.61618978559	6921.71060939494	11012.881372302	6665.90687939557	7872.895146326	9451.36710748566	10813.6587623828	9878.56123917426	7702.39843006492	8011.22753476765	8453.65068921945	9841.15279987382	8553.03834488248	8283.90109201117	10046.2076558007	5323.76510147828	10837.6706038565	6960.05179821293	8110.0619428317	3368.95904857915	9928.1982352003
AGPAT4	1374.30013152697	1224.35514476296	1246.92976863829	622.06809482628	1588.94740079894	889.438066704562	2677.74129554042	1110.67594210553	1960.76141218883	1666.2254620525	1395.6680384544	1157.54335256545	1228.52408254401	884.443150784992	1148.2311892474	1434.28617867015	801.57299106207	537.073573859475	1790.9078532662	2110.56742663066	873.385497871897	1449.95902738624	781.928977752269	1432.33365236787	1909.64151663375	1094.32613218136	906.504045639943	1886.69943716941	1046.04529057601	1116.50457856275	1333.79149543906	1232.61057085044	1117.67362918124	1291.70630082728	1866.585342728	2189.51225310571	1040.01882628579	988.094003191388	1345.71652420379	1445.3481797283	999.668676731918	1034.4055607256	1567.64039391306	616.841788130555	1195.7434942156	1215.01541597356	951.382529746843	525.530615886929	1402.33536598716
AGPAT5	1255.49910783774	1114.67626321126	893.64685118568	553.403024138417	594.529469477091	571.168257276816	1176.69727129824	856.71239835916	1135.46256990708	1293.46337936557	694.82066621092	1184.68420693983	934.428995172507	846.610473083449	665.794068653903	928.357532999527	750.008318919624	733.283511434303	1567.30467673311	1447.96743361515	576.660333736109	766.903264988688	324.18953631724	1363.44178024172	815.613653396778	691.17371726185	531.806537761741	1018.22299587398	936.628782349337	561.445810193027	646.454358037411	622.769892556462	885.225131123161	1051.4613380569	753.653919056841	985.587692300455	519.948734599876	564.7563787199	894.391445737564	1180.87682144431	827.415952455035	906.92918428965	1415.50440990834	853.951282002059	1062.48202686945	1055.1097357542	672.255407549085	377.41740615014	1230.24806275236
AGPS	2393.04759778032	1959.67939127502	1435.77457922161	669.706971892439	1828.09893290679	1232.75766826702	3174.68687714006	2524.46882149864	2598.01503439375	2758.15737920336	1852.83427985512	2162.15701221658	2489.23585133632	1856.03791815553	1593.4765109093	2079.50876051901	1230.44929037667	1646.22083275843	2581.34264421194	2999.20764008374	1116.94334754367	1986.7549073009	1040.91495851927	3156.03893532619	1677.53513097609	1574.45007845379	1143.74593668852	2101.23101961635	1839.22934148956	1218.93047932205	2013.75808408165	1154.24688962873	1602.29555564972	1688.56848826616	1927.31636408534	1701.67325943818	1045.82300141729	1168.06507336582	1929.07076120632	2039.05405587517	1730.78993894075	2091.33312218611	2557.02925336966	1517.20488207763	1982.79463297323	1934.742780134	1487.79019936605	842.129856580504	2275.12422078679
AGRN	1565.45378706143	1141.568469004	1142.24673618247	672.534808543076	955.652110665804	653.37007022551	1422.97795112785	614.541736621288	908.915672311878	872.478178970394	926.463343616864	916.746049487881	1493.80931763891	1007.81105465772	679.14315889743	806.026212178329	817.404174024648	573.650064616235	1124.86104642695	1068.2664107354	581.862120777237	795.566605547086	768.363608391181	809.583777238822	1117.4454323234	792.888685941161	540.821168476464	1132.87227261525	800.570551016868	773.128631480624	1084.77744791348	867.63088662585	949.299448968756	1105.09204594258	1351.00676726102	1465.95964500078	2015.14440671899	2285.23775346439	4918.35077735031	3059.28820346013	986.850345950018	1351.16881563601	1771.33017844684	576.631128709084	2206.41517477849	2263.75792257383	1511.90609607167	346.441650267446	1461.80619599755
AGRP	79.3830056110062	77.3055528324855	45.970123558128	32.0778893963977	50.2336853114901	39.856988769836	55.3666987452797	44.5294001997494	68.8861639702074	80.2676807537782	46.178390465693	88.4674956550153	86.6673030390877	67.2036589866654	30.9849152684102	88.75636537549	50.261340916051	70.6556680353325	96.6278904337496	102.797554958472	68.0448773853297	77.8667430547286	32.1082928372594	69.1809535824898	58.441733140575	49.7710230393611	25.1031094489595	66.8668643573728	44.955065971929	64.7531045538494	42.2128423347957	41.0320184428328	53.6535638842121	54.1614826898052	72.9398283304825	79.3932360713018	22.1448658458226	31.1161475202288	81.852526875595	60.3384645801055	50.3263037690805	52.1623241834947	82.8077351135308	54.2182923875302	98.7437255497417	62.9011300426732	47.8462981675041	21.8843734409123	88.9763026104022
AGTPBP1	6730.91786174785	5265.44242366851	4807.24582251861	2453.7302837377	6018.245342097	5303.044504303	7708.4323895545	6051.71168031613	6204.68057187423	7929.1548292007	3646.95993302375	4475.53800639989	6789.85380923934	5665.38827364301	5324.0767664701	10204.8776484503	6560.44637972409	5343.69488554128	11623.2955677179	12437.8064725358	5570.37566512339	7732.11098992735	3889.74980085848	8714.34430952881	7453.08164686336	6716.58000023027	8693.34870192685	14102.9275547096	5655.90822003763	4999.513075894	3912.61399035353	5176.07626031111	5025.67904954437	5098.66914880795	4649.56015710995	7466.15495638188	3546.31161757834	3833.86326848919	6618.25906584272	6179.88065920134	4753.34072996602	5918.88073135068	6318.09778123774	4082.24396607589	6833.73688430848	10067.8800253781	4849.0973950528	2291.42070963438	7236.25114215331
AGTRAP	12938.9179827471	13868.0059034315	15553.7754026201	6204.29862944751	19253.8813559498	13399.2842417852	14479.7686539776	13585.8645072201	10238.6126973774	10176.4154180552	10584.6241127516	10545.10668245	16684.2242578164	14393.1704854204	12457.9106412622	13209.4147728039	16908.5257776373	10250.2992751377	17968.2259952809	20110.1303358981	15134.1834634788	11700.287829047	12668.758522592	10438.0949881278	12921.1173683947	9236.87036097647	11822.4434050912	11951.0785565813	9796.81621445066	12154.2308040304	16440.1936140379	13364.6606311716	11333.1520432234	16080.9209756411	17886.5340771209	15630.2947890479	15747.0163651776	12374.105842581	15457.8825685513	17577.0227964709	12158.3558542773	9736.14072332498	10176.4324483846	6214.71862302676	18608.8109456133	16765.341954533	16816.9429848904	5730.89496865188	11277.9527505313
AGXT	23.4165470413739	12.4702537469041	16.4748488697852	17.8981164314395	15.6173538274406	19.0941769047397	19.7323147911951	18.6715985848429	7.51401887943701	14.5379754725627	10.6357547523936	18.9344353691929	11.1658612586621	3.41140247987786	26.049462018537	17.3957764950539	24.3687204737125	3.0279005029454	15.5205832002977	17.2613332991429	6.26825220939412	24.3702466713621	9.13897127309252	30.8904647689144	14.4950670461219	13.7194462663293	13.4933161173587	11.7883507024333	7.58487600653011	1.54113883128167	9.73026619475774	5.11232510442307	16.6960022335223	16.0782686348631	16.0267590268649	34.2730247814714	7.91722963383847	13.9021745429567	28.7206806408339	11.408576953956	18.2656561098591	17.1911969946904	28.8044990794804	16.7398198687823	11.0313856936672	15.2590574936377	2.76130728732038	0	19.9837562890933
AHCTF1	10574.7501984441	8784.6665545941	7457.53742612044	3349.94376739405	9111.57094479468	7009.19194829004	9198.56232769053	7283.20280231429	6550.68603030719	9420.58302566882	5504.38612901063	6129.48548999084	11131.0609141148	8331.94977651303	6589.12065340603	11779.4265902439	10224.820056098	8418.01644635569	13904.5159759505	14427.6749465791	7746.90725839952	9409.69326468656	6600.3953084964	9811.39832967023	10437.4086105969	8534.19451260258	10199.4965709229	13826.0209226006	7018.4817874433	5873.41180964055	6391.81546538064	7707.00389339952	8057.19522579215	8912.59473617532	7267.17928753888	8723.88943691518	6648.65011172995	6230.15977682366	10517.8510734103	8944.11505298442	6785.63509855542	7714.52922102456	8842.53708670204	5816.49988519473	7381.14338389854	10105.1801900994	5877.61296026303	3182.26064360065	10263.6578806659
AHCY	4577.93129416148	5402.84696678379	5174.20840648017	2075.20377615221	2825.76228172784	2051.37884741835	3304.77436899975	3300.72431259342	3136.11133648584	2691.99355351157	3453.21560126067	3611.44702359021	3522.8356254329	3362.58420128277	2678.2360944749	2506.58714033492	3731.3590354871	2465.55566159717	4111.00524462053	4744.61416808383	2455.33188519811	2165.59402696823	2367.44465568971	2605.25638817852	2419.99347020425	2704.12478610594	2600.32834596793	2457.04808461805	3046.06277196556	2460.72094092223	4858.26407982531	2491.46079416834	2702.68333883728	4103.99286333895	3123.14454947947	2356.58028995632	3033.68598836635	2792.91329955388	2224.2898841738	3886.13288761372	3351.86542529101	2592.53267378792	2782.96709161365	2001.81928376135	3560.30116443251	1974.96544414656	2866.3571819347	1407.39069519078	2698.82056984932
AHCYL1	9204.47650168366	8009.96379298416	7375.20132008526	3231.22141633907	6605.32423591853	5629.9379962225	8855.61778671575	6688.40770969844	7743.03338221239	7504.09547251504	6137.63151832638	6741.15442683997	8915.01115408498	6715.27946104118	5492.21913516973	6612.15427694959	7309.64069757795	5799.32113089172	9908.35062197313	10934.7367063944	5303.01782080275	6124.25650128227	4671.34302290627	5988.72748569648	6378.31621668053	6274.94367458704	6036.25772703606	7624.97456832447	6327.84108686162	5692.00747487658	6546.74159216786	5362.08118709663	5692.67335174278	6574.68163637688	7104.94144909402	6378.13764270439	5104.86799017224	5663.58272154897	6357.0676992772	7797.02465245988	5577.50612248109	6377.57649816345	6806.64026976973	4653.18123642611	6641.63926140477	5782.65386856884	4990.26612667379	2755.31955543212	7986.84238071543
AHCYL2	2743.43723694691	2174.22010007918	1909.77957578304	1146.03254170999	1501.06051246607	1241.97266104672	2846.26386915989	1732.52141985994	2078.70040492686	2224.19879703547	1812.44389140731	2087.85624978201	2892.31567205349	2038.31047137075	1847.65591595268	2071.80744404421	1810.65304364386	1399.97380413241	2967.5865329187	2742.21543273788	1321.82993574632	1943.47648205838	1211.66077179713	1856.90501594663	1969.00510976288	1503.54797417884	1155.59419297799	1991.31848382364	1693.7450291299	1369.57760043037	1575.25814164052	1372.8934778266	1563.48064053681	1799.46466525401	2078.64595095128	2415.74521725882	1431.03403332553	1398.53715248013	1887.20228270554	1997.48591312337	1791.27292191329	1868.27299931934	2399.09284432894	1717.9556046589	1921.65062547086	1365.21371265671	1385.90442773826	643.622307635782	2621.14375313443
AHDC1	2888.44073927341	2800.85560106148	2211.7561456727	1195.87535504109	1690.64217660784	1502.52932703978	2867.02644693027	1641.60920566276	2006.74175947487	2601.245306446	2032.09142122423	2204.83372694111	2845.08891080471	1516.69700739284	1094.00031229017	1637.03007968844	1541.73025983301	1314.88488665717	2095.69598211867	2031.28583472531	1012.20183665445	1865.41067426848	1364.93284504297	1552.37630439588	1793.7535537478	1726.67167255468	1317.14080162116	2085.32161183448	1704.33925321275	1603.07071738774	1855.47442579073	1396.05828980484	1885.03378354509	1731.13054559458	1865.29394116881	2309.82810953767	1244.25398117382	2087.56108872453	2668.82492662111	1945.78893960198	1308.04090647322	1600.31024092944	2586.2398199962	1088.22268770336	2015.01873796958	1608.92443019526	1908.76122705247	780.998494279786	2575.52945698255
AHI1	474.949949288538	299.766747519547	223.58863090791	207.71651895513	169.623824673023	205.970793750957	620.920958275796	284.937772191601	389.638656277322	396.268750291511	197.565774884179	212.211625716714	298.085799395347	129.81857001781	192.58635518676	301.392402157865	95.9704491803731	98.0678431144344	189.360879583145	143.885092545063	119.428676201778	237.606003856646	107.425698773519	417.376617901356	255.461025859228	225.621720943434	163.961735787107	351.872164797516	375.562974378895	151.53428329439	96.4306746452035	109.431083489445	116.312412482652	151.229853150851	205.459142605495	298.16227400269	123.248063849441	174.246788624096	282.882329282352	277.41887105612	166.986506364997	244.120647916387	398.524497012909	97.9989034313899	291.314280482819	300.189009562452	239.039476311289	86.7816090241382	384.270227468114
AHNAK	84096.1995535864	75642.6094642318	62666.5779625834	28663.3612521214	63934.167609871	48396.5215652454	87913.690657764	69131.0241495261	107118.541858223	91448.7554008338	88220.2426028054	89688.7546561846	83767.7672156658	70854.4297565466	49100.8126346716	53646.867726504	55260.2690440105	46828.2004990275	86503.6405433335	90955.9121295538	44834.1380947563	64320.5454704627	43545.6080667538	59432.9606917209	64358.8483978936	70333.4921527984	50533.7192858859	73876.3231279184	71966.9319537697	56706.048814241	82804.4572994154	57799.9166847932	50861.8030965176	74064.0446824158	78578.7229470388	64610.0610505288	57341.9579963165	71360.9486773681	56947.9272820998	71664.2990506495	66577.0608231363	66872.7699576243	70906.4887115963	49199.839628128	61795.5511362075	45558.4105764018	46682.9255721011	22660.4796526871	69575.4393238109
AHNAK2	269.876590375882	262.709800416113	237.671445455113	114.775437533418	53.8669666500051	25.2037211742474	125.041025720285	117.603707420702	148.852085483543	140.62595913128	141.720561964946	236.167461445435	242.326164729925	158.188095994552	114.574860175586	185.370374277006	134.707583351598	116.69906887808	192.46452597489	156.895842086386	113.899016908905	161.3723275274	110.797067935649	148.20348494581	131.314888820723	259.013300683462	58.3036043297697	111.567717113153	104.018526678147	167.98700664341	76.2670499585756	109.693572357974	156.331398374432	256.207396023486	191.269601084949	138.821452014594	55.1649230260242	82.5315001506403	118.378175566892	132.340922915491	157.872494028408	187.946446518962	222.003122689368	119.330392087671	396.579075379634	164.294558532759	308.060924216193	44.5900229201891	148.075412871494
AHR	3382.51181406855	2827.1979596096	2185.56438592217	1339.16559182936	2484.22725962231	1648.86007464005	4094.40651024727	3271.57656866215	3382.62731946121	3492.76776285277	2153.27304359087	3206.08180559783	3838.70190118339	2730.74885378493	2208.86400674268	3257.29586901132	1846.76641843385	2328.08777413526	5934.90258901492	5109.57695207849	2531.80152371327	4690.55173522626	1850.98639191438	5334.23977851756	3936.2546816497	2590.71515664609	2722.91923802909	3291.30643219504	2607.31683108242	1964.72092558045	2201.5681210273	2486.36756261363	2168.90767908179	2788.25029530077	3035.46517954664	3246.5342199819	1988.17888447262	2200.52531269604	2908.70442091656	3280.58657217627	3903.53881265453	3623.91065182387	5431.14627426556	3030.64286978409	3635.99850930914	2959.6670843846	2211.90034476794	1128.56064530477	2948.19432486425
AHRR	211.383623857843	156.225159979538	87.1274493185471	136.775555305533	128.486332611764	52.6872921349154	160.942807293821	220.332807248519	97.1583460704946	161.765525340889	99.943571186034	81.7396233729872	199.011135252077	62.5478871873806	48.6797724001432	94.5464084640289	94.3743299552326	106.506549477507	178.585109995811	159.16879044189	81.8333404612559	61.5459659371642	43.801906612834	34.8567783075329	126.666299264523	94.6369633531064	48.6618537339146	131.392497829636	103.71281936693	123.286895440352	92.9280954150446	182.755800237437	134.550160704164	118.368367212569	167.316289273521	126.732076811085	144.483984986382	189.399904123838	265.974485276978	195.9631038363	23.4923596902117	113.425711717998	112.107028694791	44.8691755209599	91.6200062258794	78.25742365139	109.768405541245	33.8564503136622	158.931054765904
AHSA1	6488.80050517333	6551.81164436376	6666.84930327891	2802.78570909255	3881.79466797707	3314.19113913036	5541.6427939775	4543.51256669151	5309.97796642998	4762.47796335822	5433.29502310508	5676.8444508008	6070.60262057986	5093.24714982882	4336.39251626467	3699.7045873275	5166.64327124406	4038.05791054285	6344.40124769636	6930.73305812651	3670.72863913272	3542.45259649805	3655.79772909687	3579.80814185675	4155.23977306111	4314.91335018407	4043.11052851606	4276.64250133394	4881.24624442954	4024.1134092367	7227.64445953958	3587.50472059498	4099.96357679974	5902.12650532161	5443.13571989262	4772.87969377158	4903.9308632655	4365.38606205334	4273.43146924548	5547.46626801399	5333.95650008628	4634.0625761979	5128.29911242105	3508.94546887629	4984.71898178773	3239.21338395087	4700.85525479753	1954.07625680763	4629.6073003752
AHSP	62.265593891185	135.528954738724	111.949171659908	57.8807436539615	108.892083364706	68.3231887108267	69.7348012075535	103.914792869537	59.3275517433151	23.080900325607	73.0007461890859	74.5550420591559	161.904267954279	141.262801412919	173.860336496824	108.096060825641	117.502229541872	93.6412273566184	101.160958503081	392.254640560191	104.10506174385	86.3194947163719	94.1506826616136	83.7891898938546	119.003573331023	143.392596940341	203.602603932829	144.861196564891	109.532271236249	124.914877806965	178.823225507723	155.4043542218	240.262769795171	242.300786498265	145.617521986126	131.732926741574	146.30947519626	122.220245721892	72.5836234122434	205.590163501181	283.071550488712	50.4842433089818	122.510533094863	159.925404464166	277.959468848087	141.32365933698	217.749910916154	107.708956306954	44.8659159324208
AICDA	210.354025291483	159.459217847108	165.991977448652	94.4006347349135	142.208404530298	128.819647621303	205.43085844184	105.328998243115	144.523998358445	160.069648793826	139.065234189513	153.109119374586	182.2575111409	119.909571852396	100.687660454551	182.763476480651	191.541798677595	88.3563097193565	204.219088323324	252.685726371287	94.289556457651	195.912736201642	127.453641893844	153.925125676421	175.914094933054	130.383191778775	143.444520207876	211.956973206914	144.002383996887	117.328651446713	138.514729803551	123.451194256697	137.978145562052	191.261924556662	171.999279392673	285.588876042399	159.884783584585	133.210998373932	199.986005694774	194.817831681325	121.145712705921	113.34001361585	184.773793863924	109.836350003345	197.668379556326	214.907784924689	160.223733956889	88.4986795262469	207.837738602926
AIDA	3741.30802409323	3339.64779972539	3458.06367490562	1771.39301841362	2050.81226397431	1636.02416840534	4158.86732084786	3397.93207322922	4381.1043721473	3724.13176898028	2799.90995627219	3968.86571460262	3081.38204889269	2508.30016201544	2458.75394473665	3077.58483440631	2503.1367780658	2195.20169934663	4978.60961484697	4930.31517389458	1762.47143280307	2198.09661139566	1563.08988116659	3931.67639342234	2785.97567481365	2839.48179194999	2448.24942250732	3669.94721492035	3626.37995763181	1817.88615196123	3336.82645721737	2831.08261678233	3013.43211924752	3732.9873149855	2444.94647875391	2792.80500616507	2167.93254248964	2228.07858167411	2811.27033565715	3668.76162468417	3034.52013418366	3216.55060439065	3905.79092089179	2755.55278590988	3125.24998181192	2564.50011537331	2302.17765409367	1342.17992303887	3482.46991241483
AIF1	7103.56724183689	7551.03273361514	7593.74672937007	3488.95826526567	8395.09854988042	5306.86873135913	4968.20863009594	9792.18949076222	9155.95297517927	5528.76054323917	6103.69992349974	6457.21540347199	5908.68327529534	7423.20681409944	6811.14467558385	5179.3313213377	19120.9421725597	7784.43118497796	12824.4433369217	22543.3717692607	7299.74968914612	3607.28926777978	7614.09019263308	7933.30997625274	4819.61403553243	8503.99456956126	7154.17175859531	7966.90812254378	7078.80378149148	8124.2521362192	16010.2603795066	8028.77687629266	5619.47904574286	11848.6494232367	6981.16149906526	5933.46322002492	6591.76207051336	4520.07628165467	3810.22749247124	8451.47499206771	6011.20483966004	5335.27004010687	3628.71949305725	3296.64773427464	11978.9282542179	7110.29343631513	11081.3631107988	2374.8282177087	3630.01264340107
AIF1L	10.3165931414852	5.986782932668	11.2558525677443	0	21.2753833639089	60.0551341981038	20.5584638341276	40.2307677678062	27.6788825378384	15.2415384392685	9.56732606283086	3.36616684278603	15.2496706964164	28.8445798810772	15.5875561772221	13.4416391782237	14.5575555616385	0	3.45227996521946	6.77929429778127	3.46788722111096	20.4952475323432	13.0399445916189	12.3188118855213	4.41221518361004	4.31213552463945	11.3096111563271	16.6340932520898	16.1694693618511	10.6798133427716	16.5449674158592	17.3414234210503	16.6344604848649	24.3316460060829	8.46359749821983	8.03336963032813	13.9536343215353	41.7255349457826	22.5557109423827	34.0735071818106	10.5918705122448	1.73819448835936	9.39508867623268	0.86989903535253	8.49672437947644	13.4517987121273	14.1891862246969	7.75659245483702	11.1350263879161
AIFM1	2966.48180006319	3233.54823810982	3112.97167626042	1396.96744062569	1820.74866761617	1502.55726330726	2483.63164261281	2077.78402721706	2852.83591179218	2200.59845374165	2518.15902955659	2815.25571426616	2575.63578095016	2446.7103413318	1901.96220435846	1591.77669462965	2464.61339632579	1773.96446767797	2372.523188164	3150.71805049913	1761.31955276555	1740.35550232694	1828.70026916674	1609.81254589352	1628.60908253274	1887.64983113173	1509.15177785034	1847.82759826376	2304.81370642765	1761.71667092384	2732.05795967475	1508.03625114591	1645.49388043093	2483.3312356273	2388.27399716933	2054.15460780417	2238.19476665493	2217.55519805458	1901.1443887307	2689.21111635484	2284.46255382795	2440.08748949513	2069.21831217201	1670.18341276701	2612.81443167503	1437.11172397206	2079.56058382817	898.417774465741	2260.5971183255
AIFM2	1469.22494793955	1399.21980558653	1346.92493986339	673.396438953423	501.36814723129	441.007805439249	1095.45355005738	630.680813679742	1066.48963623281	854.911903506859	804.835127189803	1001.27859792064	1076.94352383607	747.94415630279	545.317639494612	720.961206003138	740.600024432102	614.443151470029	968.161533096892	1097.7333302252	647.769559967764	726.949121723172	572.057840292976	789.764250652687	792.497761978645	742.555327752342	529.831723620427	798.524837501613	757.083800285157	460.779186664741	888.460449316165	568.79605837378	817.236999353907	1012.92284120126	779.244008471393	984.738386170344	583.078016276162	727.926814171245	721.235400018033	794.297350265229	551.654667890055	728.545917519555	902.345106822175	571.462881468598	712.517947318756	624.025044578829	661.78784301125	266.967804557844	955.782023296917
AIFM3	756.018203440947	629.492958216931	790.404306341091	380.685468935735	830.185303631096	586.146336538198	1063.48375217103	662.89001957994	553.7817089515	568.846575374824	818.405764780722	749.815762594919	982.857330013201	668.440152668953	479.267967018577	451.157466355735	918.648858310675	574.875325126023	1286.42360460867	1159.3789506888	577.443363103177	555.796412065012	566.301301405927	570.905198132208	492.317951999271	353.452962530172	347.139446177214	474.205685710466	669.834453118152	768.447153657681	1322.11098801257	784.723732409606	774.279197506003	1165.23753285528	986.170145902496	1157.21935954334	759.566671421813	646.643788922705	762.390204101421	829.278544992789	535.092267991024	454.263688694122	650.72645280541	256.190016850678	737.062346240307	478.362650929181	597.32459121017	254.460555358187	677.093319389355
AIG1	719.538783151152	715.636792607485	834.024724179276	362.15455014714	656.921142519402	586.23918034599	758.379432709477	629.956606798682	744.322427355465	729.597365473418	731.034901533513	855.253185681567	847.956008972669	607.328316998857	620.682055945876	624.806047346819	861.020053232951	583.769670507555	1155.78195657711	1196.47053198727	555.464785852325	540.847996899577	464.499810449211	705.559957817159	611.191507884824	658.50826160035	708.146051528719	780.70894649891	613.616184669433	575.583543992747	617.76018310855	525.632475461598	452.760493589216	659.814754379695	638.873874104126	505.429720421753	423.517361753938	509.945591659709	660.044277241092	684.24068139593	517.671950929612	557.352764410754	567.542730794238	429.39719884372	746.857222306535	613.123263799271	657.047033831935	269.015049121181	517.802213258171
AIM2	698.175970924048	600.635368112787	393.221274677721	210.223160551752	1047.79763180613	810.605300116715	1000.16858008261	1126.86155742419	999.979041958898	1046.8898114575	562.938049505651	701.576083409041	801.990973880809	795.682924268696	736.67039615889	1152.19059971847	823.184436790955	497.242192530481	941.589542356984	1120.5789984896	585.305457424	540.421330189784	506.165544244095	1040.57265668594	552.958178956998	694.642036341838	819.426438395982	1219.44487140497	869.807770857126	833.238598433773	1339.14235099641	940.668324854053	776.91560623336	1294.36087282316	664.762875041456	752.091311612276	564.320648635296	424.926627448322	772.308438232004	1011.35032428332	368.769926994595	437.068218729852	438.40770678142	352.126597062084	1356.07778855751	1416.5772268827	951.339464362613	407.7217881839	1067.68902352145
AIMP1	1729.5448763828	1573.55937431932	1233.13706822758	608.678109723431	826.416317534294	811.73011707292	1524.21708697205	1523.1278251909	2032.89786783467	1297.72053014977	1145.0549704706	1433.22006087767	1281.89232389389	1167.89832904721	1115.74627299203	1361.1365302407	1316.22614404146	922.628909582853	1940.07908751234	2455.29490554433	935.458900679928	889.612127911442	822.763400164292	2108.43675876708	897.671625788003	1276.91499202185	858.288376215438	1169.76857777967	1705.99702438001	766.471871064536	1728.106159032	808.636079984186	1030.34482516826	1368.79675374748	859.515392704238	1136.39820848348	834.784503951238	852.460401033396	993.861053404861	1461.198179236	1219.53174292214	1421.34755732825	1418.94789326315	987.944616657999	1569.38372603933	1093.38907527225	1027.99346173978	601.780210192221	1366.19620706147
AIMP2	1122.26823515037	1155.29989170887	1217.32153080416	544.081759375108	782.802003610284	570.945585415767	1086.43129794388	922.466306643811	1102.02268410835	828.039196468085	1029.57780152684	1062.31087422892	994.57308708031	890.11726774871	804.354387650735	628.170789349229	932.852568588453	548.062392988783	1116.9194725451	1251.74694387394	733.432763334282	619.333377508017	648.945828453545	708.272479844391	712.673309585298	756.682429232533	607.735336406712	662.402412531263	891.542325709284	635.595298518477	1199.09878033153	591.809323660762	681.901670544772	1004.4936254485	1115.39433678431	885.492266779316	805.538961687931	812.527139014248	714.861811281432	1076.4073033777	831.479808759781	742.549592287014	924.853173216771	590.867780028759	1121.15640532557	563.261084456729	806.030922386972	282.195396616957	744.816119588575
AIP	9734.47626792966	10868.6162478219	11992.4586665765	5377.36603266518	7033.57867827813	5506.9706241394	8007.50808338315	7522.71851055315	8669.09914031078	7269.66468885404	9605.25390135087	9636.18957470044	8456.45989603765	7368.16353429728	5964.5104930496	5279.88456867137	9306.69357857784	5783.49193025477	9317.19398907519	11376.1336312911	6372.80862410035	5348.96141289277	5965.96829886808	5675.70966108857	6172.3185965628	7357.86438147418	6087.68672065924	6497.1308129817	7736.29283997628	5928.65720781242	11181.1710855588	6075.47831621783	6223.09727765248	10357.0632862399	7751.94401432302	7195.91530976388	7565.01496336014	8099.64038579935	6760.3344306593	9600.95297285752	7221.22992018318	6506.69594593105	7001.33457512101	3932.26503490644	8213.04384053218	4682.21615736243	7826.34217583985	2892.72611692475	7124.05320937879
AIPL1	50.6626141419218	34.2728635631069	22.632963665928	17.6498656132568	28.0828376690109	20.9086514429205	45.1905526794671	21.39705765186	63.3499430309561	51.662962976131	42.8396108656405	56.8755606508396	30.8267384620338	15.0347159640454	15.2240103101832	34.9164803312367	15.4384565258713	31.2510057411975	21.3894369748991	26.8553561093459	8.33431886846258	12.0038895383743	16.5166740099384	12.2069170232578	34.6016813839683	29.0322862365354	23.2597961797088	38.9622328072501	22.1120021291508	19.3157308163618	43.888154543341	35.2491389105401	20.9151132563156	21.532401979763	16.2840988682258	37.5608259093884	10.8167050342883	17.4724757247951	30.117747749239	25.100390651483	10.832715631168	20.4373847210205	31.7604070434214	16.2984499995105	46.6386343324954	45.1928643453066	34.3956115452808	15.7292862421188	23.9111902761362
AIRE	663.023353074585	500.498286694794	508.043477795522	233.30194324175	96.4112599499855	83.1501425003029	405.28458378285	175.18571998519	391.591714478248	541.231537028939	384.686100000098	417.217591018739	438.418713418053	283.489595488979	310.062969330575	412.863793522725	492.047199544653	405.801618754878	886.669601152081	795.886314123389	427.723047332095	734.129363469451	551.168726833311	1157.44570244733	481.623207351563	398.193142659463	329.170318313718	514.952642293708	421.367604230606	216.147022042836	321.894276757607	219.044107361173	462.945117274695	372.387960807758	306.991306451034	499.938036956201	314.024833571089	303.971709117631	595.863789920714	421.408226538902	358.747702575845	417.276139299453	779.214555611185	258.158077593937	308.805168243666	329.291359767734	229.730671801369	62.6389503185282	190.569974614403
AJAP1	457.953256503941	228.041266416929	302.230937324227	148.190032632927	41.884786542925	22.7252726059753	143.582507042266	163.758438705889	185.873164680408	159.120435822733	109.664504926006	101.487762942705	167.470138213075	126.572359262051	73.9495409474939	147.321358657463	85.9101368638272	91.9412284770741	200.906121273785	214.194896425707	126.005041875492	188.552037377545	129.030642555445	181.693150998674	121.125254471779	47.933216818845	101.36762432975	234.960150824788	170.670314554764	39.6013190259811	60.1981749350925	41.5886574476281	44.0301298000096	62.7461784637095	529.558153434434	158.077699363393	50.807978264003	271.071067735361	160.179613356951	83.0730295582547	619.162561764509	218.145905893442	721.613621856631	248.48809505922	384.043288047825	279.381698460828	383.335175387664	72.0142303435779	103.402642379136
AJUBA	238.345760459199	175.900048313208	165.204308338548	144.761593904723	80.2277676531367	143.335992381628	148.06926206513	100.315215744872	169.339684104648	221.93337058001	198.419447935175	201.938149768976	317.20179707204	113.758762084426	149.660731851898	206.485887358074	109.210006953213	182.989576114061	236.035656896472	250.97540062418	112.451545729975	155.957163379712	133.661967857219	130.731429396413	175.719503111224	212.809740112933	141.086746867566	189.142316236198	188.27780404806	100.173979223427	104.302679356182	120.521014555014	133.279008614175	112.579533761066	133.234730249373	245.18603267272	162.002246641382	140.259488856286	232.833473577102	154.673785402275	91.5392837679223	108.907304601099	220.365339100531	87.0600325167471	143.718465509179	166.781429372551	159.856100683876	99.4766865026049	233.574522786618
AK1	1686.37562651899	1329.70123870239	1574.12916361538	997.503528054195	978.232085448914	945.702170759635	1717.65978255058	1115.86852332573	1344.64320654868	1117.75972537979	1393.60010247376	1299.20275433569	1201.29523421892	841.975123676529	742.914852940459	699.086169983604	1228.82399681671	891.246561058873	1819.25670133717	2272.90195471398	806.440909617061	864.466058935454	1014.68142398799	885.491278839361	1088.25064671018	1405.56594377735	726.144886516495	1172.51600195194	1469.46872127891	783.592641711719	1329.47459486174	621.880922082209	807.375308667062	1482.4939798534	1236.83651695828	1537.71218308568	905.863136341725	982.83634288808	1034.18678648221	1071.03358875672	821.06139676753	1022.99866960485	1245.30916238652	663.07318663443	1090.88276351837	903.737170372248	1385.69174462717	373.772608149253	908.435090200984
AK2	8325.06352274168	8492.85434508471	9320.19611990298	3234.06102689211	5203.27084957073	4436.93727650243	8193.31747269795	6466.89091605804	7995.56516721623	6834.87612621005	6521.87937065819	8058.7432261821	8373.62408840471	6914.16447031397	6657.53071929149	6702.63094962284	7305.29342245969	6109.75330249805	10409.7521930497	11678.1596691685	5708.72492237527	5641.77839636839	5017.29804229383	7873.14599035109	5460.68651671409	6250.85243002836	5166.26598020913	6199.06123931642	6781.86201998786	4897.70710637185	8647.20770614989	4956.65535503047	5866.2747275868	8116.02370097277	6452.03489816681	5962.05861599141	5552.31685650535	5831.100981361	6041.7361871372	8417.67834068336	6478.15860977312	6573.47663994988	7209.0952121017	5175.13714094058	7662.01391430055	5221.83384295567	6314.59245355696	2928.42982168542	7096.35754642093
AK3	2431.30754987202	2173.28680590818	2153.27609931619	1065.99067117398	1170.7148687452	918.991868567532	2417.44708201172	1785.5691357973	3046.9551811286	2548.98014402068	1628.71003569569	2086.0456394815	1322.00093627625	1049.27427273408	936.188933432738	1226.53026703572	1355.55856153491	1326.76414929964	2430.56145734489	2661.91990189739	867.488592350442	1292.29707530207	699.714854075206	1421.94238199523	1491.37575432101	1440.0304337392	1203.45993505286	1915.01748773219	1705.7861945548	1118.44618396458	1713.90161693295	1471.08865903534	1536.08128802291	1990.70196741953	1475.52642895453	1819.98659648315	1107.99824036476	1334.40878540183	1555.50430974519	1779.29507736996	1502.33117725411	1685.62952191703	2021.50036472791	1563.63684531288	1509.86245717562	1477.39316931383	1370.78285718364	764.121775231754	2368.5768098765
AK4	124.158234936279	118.641295267742	115.241476263618	98.9346665727146	131.27313051813	186.990274266282	225.660143206154	168.493279547116	123.086922303487	156.112846725304	46.4793878634716	179.731475024629	236.868613573519	217.824768825509	180.073484314172	222.110923653602	146.272170937637	72.479922794502	222.397542066345	354.748642473913	141.732382612835	175.607429244936	175.184803707522	207.332362023701	127.574075416682	164.918203302448	114.925719157934	150.120928827461	129.93040562303	99.413105728644	146.717421414088	47.3257664412801	79.5932545704854	90.0695330471173	147.750151537238	313.44582784413	151.531867926235	115.543666774015	150.129163269776	230.879156488228	137.142008865911	232.881394215068	97.5736381829091	87.6497853220506	140.863321667719	189.897637213306	144.742746662152	105.802919243759	247.479664058476
AK5	1061.50960467168	1174.77558386996	1404.73020568042	486.060080941816	340.909724492944	214.143663956214	592.737661703382	549.328484804591	620.310476662943	661.41681954477	628.082047266745	919.494802699605	736.215508292084	603.139963439044	389.424968516975	613.830351666808	812.496168400785	425.980715034636	819.179693061852	776.913525428623	348.660874375891	361.225090076264	345.92576065269	579.223032650416	367.89589509446	590.12171722571	535.980712710624	576.856627189507	1064.71689590986	453.513728072661	455.763525398803	393.215584407336	410.734240664063	541.544524790565	415.276320457721	351.338317201357	638.988430223562	769.933967373003	771.758551963354	768.018854238504	427.844236135558	517.926106973647	773.703831497775	510.695725337513	751.407026901403	580.544737624526	582.871501841693	347.791722238081	705.261158830795
AK6	349.662842316802	243.810560619455	247.431549980385	196.106582835428	207.161060144473	122.586480548935	253.242177477773	339.271248848432	505.841555684861	279.156910864836	185.36870462096	182.974488877628	276.873482183127	174.470549293243	141.990171380183	195.387009086982	293.506197988673	177.589880339812	302.557844231021	493.039288169624	174.742373687703	199.796326090672	188.1980887293	394.521295562833	186.053178961111	273.161123172543	170.448908308389	227.555983678357	310.295970995877	152.253465514789	226.035740374641	157.191758016722	175.365465812184	245.262872253113	162.546485823398	254.220189753141	158.771859725934	161.890979013995	184.827446305073	274.045683616975	251.211988692182	212.06811500232	299.536772205251	206.821583107695	210.582494793408	163.469028356056	196.375930254068	86.3486847497855	277.640993017119
AK7	69.1860729564236	36.9631881596083	69.4016723003921	20.0571719221869	39.7790395057225	25.4088108811237	54.3905161030987	27.3030852280164	71.7067063961508	52.0658392122301	38.8888913986289	49.0551954003166	50.6718597921625	34.2597760195776	38.1492426521719	41.2951260277855	39.0979269961561	24.9085073697164	54.9485422248951	55.3481052500586	21.4657724803941	44.4616549805952	19.0868054089492	37.7219705628786	41.0239817535628	44.6590845364526	27.687916309272	38.2972711032155	37.3984909737796	18.4914107852103	41.9180056271843	40.4086526990955	29.8441299024602	56.4446478055653	36.9410298946712	68.9898734904188	33.1740637152137	36.1312540872166	42.4523879122659	44.8082372251188	19.0483824103037	33.5908603635231	53.4237669830776	47.3721946473072	42.6313907826561	27.6722276003079	49.8326550207281	17.2932900869026	36.3311823902984
AK8	74.6228179899855	80.2094224444404	115.807402342958	27.4863940595051	23.2322636055705	36.4825163428743	40.9624952080767	31.7136868243108	38.4767290359003	38.5244137078083	35.2608543734802	66.1484619307314	5.35134412734858	5.83627012402143	3.69420993608151	15.4518531533507	10.7470733589696	10.1147047559072	23.995335816848	28.8484975751931	14.4622651842241	17.5400490121393	9.66771285287723	23.805978822317	14.3159395088207	13.5478897169896	11.6097902235315	14.3612141973593	17.8473647174275	81.946385198589	42.6093637314115	0.971329551238529	14.1877787737727	23.926380980278	15.6555260501901	10.5181943627377	12.6080656167191	28.0464734077973	21.0204204137197	43.3312105254038	13.0204303290445	12.6967181807089	9.6162081149494	0.980381732365605	30.7525550688417	11.2627399147534	16.3272720494591	11.50134724187	16.9453316782609
AK9	609.979696883092	496.854357569159	372.783840276996	331.190226251467	328.570520425404	302.148056170321	629.480061002418	459.88142219796	589.383122371423	606.728408181873	366.2572889657	486.348882657562	591.680327502933	430.728789171629	403.970017172129	739.132461958226	499.908208949887	334.495555941189	697.251264215374	716.397910529486	423.115713987774	556.888162031225	291.265804543711	673.388969551646	483.258373104348	397.450191026018	396.954454198461	736.198920818332	460.05678082718	341.863602562686	377.783626397956	264.227983852894	423.633615885902	415.306699537633	376.940215564984	675.972308372134	308.330429606059	323.870737882498	527.782284886325	532.778109254428	367.506846029623	534.96422304793	694.077366601966	353.398656917576	753.351341748185	985.199952219365	576.209898154526	217.13673316867	750.875947101298
AKAP1	2881.25242844621	2814.71060305332	2495.02798684614	1361.47860770244	1457.71706723972	1050.56775678385	2605.85159135185	1729.14672893458	2599.08682506553	2636.86204741127	2107.02970298554	2318.13382970392	2370.15594537819	1997.79321809298	2083.82591143426	1761.27574388845	1659.5742155283	1499.33997570528	2678.99775759506	2626.8438342476	1303.24290476141	1614.6040394272	1355.48057414092	2091.66837198291	1555.4083494932	1649.91947206114	1190.35509419695	1789.90308977308	2449.61923564847	1498.12290620802	1853.38305713749	1333.8913146654	1485.81685912311	1919.70547968754	1836.16783707376	1785.01596173706	1610.92919730733	1782.50937746194	2038.06109314118	2186.69846790596	1515.00553178626	1626.8044951047	2601.59079219118	1203.87436177124	2299.60799813998	1700.31891291891	1678.69226483298	762.158650691974	2539.00202757605
AKAP10	3793.51196235642	3010.56674807334	3065.00892417814	1496.36561414344	2949.24475752579	2677.28976482892	4413.74766028925	3142.1649241912	3435.07478904792	4636.13491782381	2412.71801285295	2948.67118261417	4076.93542824121	3230.63524325936	2802.18303310382	4533.14011198515	3834.3417346188	3737.78452199005	7873.81650692312	7107.43247746465	2883.79953693298	4053.51193649439	2333.61975332392	4683.43325516883	4486.61082848449	3514.80732222247	3767.98441038666	6010.52541388346	4085.60158254738	3760.2474502686	2536.23401050872	2415.43182746698	3346.51898215978	3537.84078093762	3153.56485430293	4399.3772019987	2617.86730215117	2794.20652349665	5037.07660664353	4790.94185352019	2768.68169883406	3024.28967965293	4351.2444385809	2585.07169247525	4050.22930244739	4725.2340859184	2659.83917570221	1802.89395451275	5317.24420406122
AKAP11	3490.80715418647	2564.87130188291	2102.12708337518	1229.56084694345	1583.35512664159	1288.41042968514	4251.42865449207	2745.39650011629	3390.90226110806	4326.05178904846	1887.82840172912	3177.59763524568	3545.74696251122	2580.59554820066	2271.57047811388	3732.29849886628	1668.87357812204	1817.21127801806	4779.52397671626	4116.90059801229	1391.972004874	2810.07854973014	1090.74792900055	4515.84526837478	2833.08168291085	2343.56064431241	1772.33012084291	3425.34600338004	2901.51102709581	1602.59419206169	1702.67137735269	1802.16598106759	2359.51580953403	2528.04991439239	1935.83516425589	2910.61627817206	1218.49893080702	1577.18231266808	2662.21416531064	2742.9633579481	2196.5765959952	2782.87296582436	4321.26977939871	2543.42649528916	2606.81254609149	2969.38416802569	1769.10176260587	1148.88107592896	4604.25594501113
AKAP12	1043.32804714891	1156.06266930302	601.293885612075	319.729596311094	588.350110260113	264.402897694929	579.240953371306	533.930702885038	695.489294797763	775.517715080035	633.885487192979	747.829750657109	475.640979451359	348.118409716102	293.002562210615	366.23051575682	419.029043201361	317.76764697241	174.664256841393	204.634353281221	589.133526664171	763.975498039904	340.161076268944	735.509010500451	615.218953558629	196.045354886447	500.051097170504	517.928880333235	592.037069636099	431.99538751103	215.06750981847	131.950893241103	262.34223421909	372.956837131861	717.464820214331	481.598124675751	437.629110626182	510.426172418978	623.991300307621	719.403744294833	384.420218195319	680.14286516713	1065.11968011134	621.007177354168	767.226305542454	580.438503044996	545.569594256328	51.5405757302803	518.286087490936
AKAP13	41047.8969160055	33991.3058362511	31622.5809748922	19795.0851256852	35325.6241704651	25261.0814356846	41764.9116974017	27442.813565415	37456.7069614863	37400.4371285328	33502.4457974002	33863.8245369076	41339.7894454026	31199.5032145622	23044.3035748151	30520.504835463	31878.9243324331	23453.5024751829	37994.1601331346	41159.596947988	27504.0664323891	32261.0081116871	25026.1220037919	27895.552103744	42534.2242353679	31166.8237586501	28176.499352641	38287.5508188328	26028.0412328931	27181.9665558891	36619.6810939504	32224.9024906493	26908.371885445	35969.686169897	38464.0344529966	47660.0076022261	32074.7739994349	32742.3666666118	39424.8099035273	36774.8130563274	29433.1541868245	27649.3945107307	35760.5099998264	21372.7446642657	35240.7963196292	31687.7310461547	27904.2476549961	10892.5170318634	36950.4255997152
AKAP17A	26320.7839414718	21108.181947807	23292.7130658358	11012.5855683546	16708.1769625388	13680.9466510615	24502.540810626	14466.3077515911	20078.7868200406	20848.3777480786	18873.3597032851	18977.0279781127	24898.3754503299	17807.6880362774	15124.0554518399	19516.5264959968	19438.0188814654	14146.5095046128	28595.8102041044	28250.909571802	16308.6706333746	18029.5270562475	14536.3684994885	16495.4839188818	18829.5816907373	17594.5250926325	14042.843868602	23793.219955304	20104.813924652	15866.0532149408	18258.6863245202	14436.3955037306	15994.4688770471	20721.6986503798	21227.2751878481	24726.4290154016	14996.310219566	17316.5116732687	21027.5547575108	18278.6330540899	16213.8711557054	18740.9030801904	22759.6372162733	9981.68437497468	20980.1156194066	21006.3045395905	19449.0983411997	8849.4826992524	24913.2399931561
AKAP2	5570.57369984488	5486.64912223217	3424.0050141035	1750.77141488283	970.970394374088	809.626048393513	1896.15333110602	1818.55858628691	2632.35067408878	2541.49158702315	1925.04626874061	2478.14657848375	1963.12746953144	1635.38493313177	1020.249257475	1662.49560233404	1824.52351362358	1788.70799560619	2604.79337320444	2958.62753973997	1176.5975953539	1425.50129351157	955.480142518133	2051.27310651854	1329.11259631115	1652.0638837231	1166.31104013027	1802.0845673343	2320.34109935852	1265.71886777447	2041.958145847	1711.80220524035	1774.67757298663	2652.037675222	2181.46172029619	2000.70501579449	1498.98166705041	1830.15145456163	1922.21595453151	2449.98898977064	1487.27842340155	2087.5041591274	2079.30080182316	1565.84942350611	1929.64921010728	1737.38436241616	1387.49067382035	690.88958694097	2495.64604186629
AKAP3	126.819531757424	76.3191126867746	159.414015383963	37.2801948166323	26.6437276384331	18.6987146821355	56.6029967695164	61.0002626963291	99.5495171753052	110.665280034577	72.7912803555971	123.372112360294	47.6881838746018	40.0945620863661	43.9306228988572	42.9525551453451	44.4945539899339	18.8508644012207	77.349943654585	84.2069041444345	42.3343410137023	56.3046044737358	21.2593030717704	72.4268770907862	20.1980485929493	43.4257399916892	43.1385603086128	51.9845649604651	56.4299912460068	37.9516511143493	64.0155653798409	64.139431686151	65.1450399390066	96.304425816437	45.4251260602498	75.4682951084477	49.1755793880799	38.9425347177761	50.8997609275291	73.405818799615	48.6643860211508	43.9234870881129	71.8664869358402	90.7452934933785	69.7129432326405	33.9705112533483	35.625572200671	44.8022066379549	66.5846564542577
AKAP5	489.236579783875	347.60583239471	397.702301829137	238.361729445498	252.765909260368	223.87273549683	706.861566284228	333.94557820613	396.855874990464	428.413999015938	338.353094072945	341.932563782807	408.335318972598	314.951297129875	350.546855786159	412.071236453577	318.053734167968	202.778410051217	570.814409128758	489.950698199747	319.383534889847	420.212477707996	195.22717585319	574.051705161016	398.067415423801	286.519771013116	222.999553792858	432.101603153156	372.827982901504	266.990858372206	333.428884020985	278.194097889631	265.288929812585	331.868983310526	285.895111193958	483.316359549741	208.316799182203	266.218897391446	418.16164178591	412.436977951844	343.142271948047	359.530948332397	501.040931933565	336.090683683766	388.683315029168	363.293922469647	337.742671939356	153.54883170074	508.96205223029
AKAP6	304.32875220755	299.191276268081	258.400495625706	136.839755523598	191.56976337335	232.418929524046	321.666152058548	183.273944844513	243.144806461306	270.037143837468	130.037637035801	162.299096945227	290.199754077436	221.872829740249	251.603954600715	334.037113219068	172.658479201673	223.029246718292	262.098563834983	301.03009837882	179.785999920217	303.092272951579	129.642040623808	257.213613754948	246.087849463387	187.630750327298	160.594488522599	280.914598934579	160.330357522322	156.519179397619	167.448034795625	190.002069849188	212.625343728274	279.111888017419	212.961563312442	276.595894176683	156.256119678981	144.043240612811	273.417517323183	210.964274963446	82.179000663912	140.966647379623	241.48504325822	125.436916090115	243.150825882183	364.762929746767	242.39544038256	65.8160849146304	209.824372372793
AKAP7	329.278655814835	348.098257803102	315.421402469822	198.739339133817	191.520859815681	231.366517673941	498.335557765414	370.22298928615	372.660687397824	358.704611042673	310.810416644878	516.231106655326	480.032153245525	256.400489689428	266.215468452063	421.022598304094	325.854320293843	199.691947051995	650.676389209942	532.988472916096	192.38752127806	317.894408769771	173.182517174693	678.267567052133	308.253520800198	301.566365020212	339.309263903962	533.233091547315	452.923458318406	280.927193787192	368.133213736295	333.21592142429	318.782027293409	440.678066993701	268.46861428892	342.547475076216	213.409702471728	267.146768356315	290.772013449185	335.240616774313	340.290176343211	379.580089954717	445.675445745838	301.801878503475	316.186642977645	326.405789275065	228.100515782957	174.873729428398	432.652394430849
AKAP8	7351.76092240779	5933.58035055425	5461.74747038276	2663.88196447725	4195.1579827026	3299.19303131584	7539.8478502228	4420.91884491636	5808.98608009825	6285.37702044789	5107.73106696587	5188.14435884691	7001.33244544751	4866.93339871769	3814.53132003687	5224.04160214072	4792.13957129871	4196.50825644277	7494.63943234471	7508.9588963332	4061.13236892069	5237.73068257738	3526.08329428687	4783.56037197603	5079.13873330167	4353.74050463672	3364.54159549248	6420.86812546928	5246.21812806639	4315.04655043112	4784.49160275316	3323.60669050479	4547.54108257941	5074.61279344283	5234.06349154959	6110.79516599343	3420.1625912701	4036.66765012578	5849.31059769969	4997.31387464695	3701.991623729	4774.50416519291	6312.93509500765	3334.29902461659	5609.46066015089	5251.48120817996	4624.09255470571	1952.45760815262	6783.54625763637
AKAP8L	14585.9205778897	12820.5816138978	15339.581491713	8041.11816178513	9917.1051902247	8209.77356710829	12148.7485472668	7587.98336620148	10809.9515072311	9796.68595068815	12437.9106284293	10606.6649239327	14318.0028315109	10439.4349438028	8112.20237464756	8643.08085356914	13436.1356082527	7944.26108691277	12812.5189137979	15118.2352335786	8734.08328035413	8561.1563139032	9223.50660459739	5998.54222392125	10232.7183777297	10134.1661977306	7260.03353241614	12282.7498381074	9860.44108712359	8483.4096927934	13941.7070369761	9256.3898122872	9000.79456394863	12961.4672752245	11427.753437397	13840.019273597	10180.991830679	11223.2157617092	11228.1656053525	10342.7165045935	9045.27704376147	9850.56140957497	11222.1767970201	6716.6254929821	11205.3491586413	9234.09991396981	10622.8887750929	4746.49521801769	12208.4596242516
AKAP9	5830.38193504466	4457.0835959604	4818.40159119944	3106.34401887752	4030.2900645358	3524.91619142154	7400.35980618072	4331.93068887675	7094.54795258295	6128.92077226169	4578.93194765488	5467.62940796527	6208.63232908423	4240.92234252087	3579.3431939483	5214.03718081843	3509.24531533511	3252.92782616101	6742.87405319473	6616.48342851194	3593.29470881616	4752.88074828241	3009.71169810113	4777.86087542907	4577.74440186505	4305.98295125913	3044.92327988226	5613.91096541364	5301.78388082335	3831.19912110637	5289.2009442736	4259.98891388292	3936.64445043784	5430.12913372187	4902.05475635699	5852.85231645519	3615.61585941986	3856.62628247134	5093.19231899169	5111.68952675745	4090.1641654967	5249.35222381974	6258.7860146711	4313.41487466717	5039.44577417001	4623.3861957562	3971.36564232068	1946.83477641936	6391.06433068218
AKIP1	551.010937978256	564.002960740561	678.119319581348	297.817066940758	427.309940427717	336.996886153704	567.13361135455	549.957468603097	688.902072174721	617.135720935095	583.647132013171	619.925687683519	572.842673561743	523.760502011929	476.314116025472	411.834039599611	539.788112096036	365.771613771794	679.511456523583	696.71768858511	509.338174947895	409.287080146464	390.515243850204	666.028422878722	410.624007653342	411.7571083972	343.047944937193	400.563179512776	492.92342574114	524.876615358754	611.124100982307	396.636835055331	438.691635459974	535.860508647831	428.648618753513	456.340294957402	513.475345796738	605.33836334563	531.328773481564	787.653496203458	552.217972877291	552.042933650241	494.153342089281	335.968193187434	565.664581721368	376.724394430121	541.365592864531	203.391591526186	406.774455949423
AKIRIN1	8477.60920707841	7218.17034424836	7441.18471169191	3569.20514102933	6777.15698914716	5398.30803494485	9655.58767076229	7473.52528927295	7434.2956048027	8845.7867123185	5129.56052248226	6665.07230042426	8754.44034976319	6543.66436454601	5799.9681228534	8816.874946872	7124.34525488388	6434.82650757634	13474.2051820363	13116.5369708246	5791.6655992556	7357.59691872484	4533.97189342979	9245.91823160766	7939.50982106981	6953.32611156859	7838.91805189791	10422.4156095879	7254.15151408808	5421.31152766289	5942.32166030608	6514.65908034632	6699.07194448714	7883.01853239907	6013.83455492944	7533.83021442546	5254.44188382941	5758.04565932227	8357.95833168925	8795.32781016826	6690.37189125392	6755.95186708182	7831.03957125428	4495.11859035342	6878.12124045996	7832.36668447879	5826.97315857565	3377.65448363271	8742.75055497206
AKIRIN2	7203.53764545565	7035.28668695509	6385.16297828478	3002.54256660474	7979.87600032909	6354.14970480668	7369.30403907569	6600.63454280701	5543.13244425713	6687.25823984112	5328.81579592724	5534.2970340052	9376.64561037945	7733.48849996206	6040.82814745518	8393.94981364257	8099.4173036789	5798.23146743499	9951.87820004287	11005.2693748627	6131.18343608255	6423.3434083851	5652.16177418654	5707.70512410136	8869.38038574275	6033.50195927697	8008.94630781925	9086.02389263006	5219.9542451296	6157.4150541345	5415.25982490303	5547.96412071764	5663.13714347537	6156.48939048658	7261.46632075408	8277.97805620087	5783.1375927049	6005.14451166107	8060.9142464847	8053.49917791864	5316.14101309494	5427.42258995145	5615.20882255991	2718.46633700329	7888.95185362623	8797.7746062283	6419.68912211745	2864.87500852848	7159.34205446623
AKNA	117284.124401876	108204.336341734	105855.67408473	46077.914603959	106355.714550243	82705.8754001083	115311.367601808	79631.92923694	99828.5009035167	99343.0648554872	99901.9891801561	89509.281120357	115325.74967622	88586.9334115205	69170.2880399844	81646.269507991	112616.884318872	69369.9874326997	112515.798426039	138897.577070911	82903.1912180895	85859.2560160934	77889.214760115	60225.5563939717	104625.959461217	87040.3022561641	78788.2628536783	109241.680506277	80335.2504943504	80931.0188420186	99614.5622747037	74540.6317373718	75697.4533600289	91709.9750459927	106743.598068698	107406.520648861	89751.0153478982	95094.2172985821	112272.80632512	100679.275728126	73358.8440856486	76307.8549741971	93986.4178481609	50459.6229616636	95906.5009608894	86303.2488652972	83755.8067990623	37860.1621855948	100239.944797302
AKNAD1	26.8412274126587	25.7428170660445	29.4597383080972	8.02831299991416	10.3013727505706	20.9299512152696	31.8538331961449	22.5649313209354	23.2826035130771	23.7019237302812	16.1378537825851	8.18325875440992	36.5867588383625	9.78562039487448	55.3492626166154	35.8181605352444	16.6038356970136	17.1813313332128	21.8893666027454	32.6716562485857	18.496054248788	29.3008966661239	20.7985578902186	11.4048560969872	40.5988156214551	29.5460446644128	34.6757186783065	29.1142369478525	21.8522911869173	9.08183892909314	14.1010859431277	34.8525214644461	17.8330219055449	21.9639739830991	32.8309067099113	17.4698060738758	8.29508687772358	41.5062203703849	43.6306835463221	24.2503404162332	29.1992552926318	24.3833907160699	32.4601073281903	16.9287903608836	26.9455102394994	22.1966118161148	16.6269064017212	1.94192425103944	26.3606235690005
AKR1A1	5284.63910522822	5396.40423757358	6212.37944926751	2940.46747471148	3902.75709068971	3001.01377724797	4922.02441127064	4348.67436638975	5198.97346753662	3790.77288589154	4757.44607761777	5215.98832057127	5173.01178034609	4398.00388428144	3704.32947592494	3246.41288980845	5485.4420185562	3062.31352153312	6101.37511988111	6695.62430169909	3310.75295540759	2537.25928651161	3295.29232431575	3367.6038771897	3063.96877279356	3757.51242337875	3063.24381894962	3172.33833093576	4193.62666568076	3671.2897230679	7658.97815362643	4123.1988011439	3572.89028580538	5653.38088150172	5359.32100877757	4798.50035922915	4514.42056251913	3933.29720431306	3353.91229579748	5227.22836148047	4060.42548100087	3378.4134412785	3681.61828963425	2639.37771701637	5353.95799476359	3020.41238049193	4477.29511640439	1808.88933835865	3931.71634361931
AKR1B1	6145.70853273537	6292.58959815881	6936.88098823781	3037.7780859954	3739.62278386056	3028.61891227776	4917.84668946463	4527.18623122571	5418.22711402277	4110.88802559019	5189.62194069807	5695.2070706304	4594.99538150659	3911.45114378392	3166.31092989835	3041.25732384255	4529.5798998736	2817.95817030766	4560.528143185	5595.51411553818	3529.42945285299	3009.05560149386	3229.29007364141	3542.23146377665	3053.51056715782	3970.52665381815	3183.45666152868	3610.07580316861	4056.70948302836	3097.61962729956	6420.28147971807	3371.91602998351	3442.27793270812	5078.69504483025	3786.5914583717	3372.58928425965	3652.16973345824	3604.20612261085	3090.10941884819	4620.56619256673	3999.04226273598	3754.83327268628	3803.18910154771	2742.44855130998	4030.75644091513	2890.52859326679	3739.08847416801	1944.1760431197	4382.88554890295
AKR1B10	6.96760282583826	23.5184052745	14.898087617504	16.2761204224969	24.424892661404	23.2132366556701	23.7286794698672	14.6383377913725	18.8270129122811	12.4744769206292	18.4019681843024	8.27461272904165	17.9942170791618	9.42455320672984	9.93617038335591	8.66364205829509	18.9450658772418	12.1706690796431	39.116662351611	27.5704032972738	4.39612185134089	12.2116782629826	9.92230181379047	16.3764048901911	15.5293017082847	8.16345819118686	7.33858574706857	19.1275659176668	4.362415332107	7.63156299017027	11.624553096875	27.4228566863062	15.9188721098712	29.1447079723673	15.306860685831	34.3420264915254	23.9065101426927	30.9579831944243	29.2723749028182	8.78243428293126	6.09449214683004	23.8155132657944	17.5805147258582	15.5272513879151	20.915493274018	27.6965610756494	10.8624424395798	10.7346250943129	24.5795934385811
AKR1B15	254.065423501414	244.954288691021	280.10714508186	205.166972443583	240.063678756444	173.263108712952	338.943847545724	191.257040830729	276.554469378321	340.378339671672	234.562402704282	235.283063951875	342.95433183985	231.539503902403	191.87703625217	346.903054068754	240.629837280489	261.803997218237	438.332930695879	433.276777985138	173.006795103121	315.620432677161	143.493176072683	306.164029213993	360.780010302651	248.211817402047	220.967310861338	348.989785776184	210.023460291871	173.868927505087	227.998452402879	249.480612914151	264.131498666031	280.236205921338	261.419964219649	342.303835023197	192.728091794832	163.570575978219	322.275916330873	272.626032194961	154.942353342455	214.392898423878	351.016608553071	179.586459279421	290.712712274315	380.335498809218	227.853943033629	79.5281585256291	323.26433597555
AKR1C1	202.852380063602	158.243401807569	276.589195914493	122.989352019771	69.2409954491859	96.4113431661111	188.082363467106	110.061227667695	262.677995544542	326.320454844683	259.11733025958	215.195210629523	354.415707404965	221.447928098387	196.982875910899	332.980916073015	129.776249663539	64.5350100895551	202.953615866841	185.24260155375	127.392104515084	142.626311921483	117.651622050408	175.728543326456	203.149277352909	276.140660888531	172.984192401463	254.360601188403	236.62842049297	246.702088443738	246.841822047981	151.242875928061	157.108517272162	233.043087523377	131.996969821441	185.653817815304	187.24323034899	149.334035951264	245.948164315518	222.433247240582	177.241878774681	175.54534754947	303.940663174498	182.201557985737	306.4630735094	243.70558891796	209.937129383111	80.6093381188118	159.460113186047
AKR1C2	62.9708383314653	49.0769794120747	75.8004642313981	59.3894468912851	37.0265607850546	65.1434831782683	57.6629120813004	42.3927225955612	63.7416381825384	96.740484054238	51.1944217264673	54.2968512219471	75.5133387039976	47.3896870158972	53.2869387114047	84.6786164200134	48.7652266114624	30.4492618064604	90.3675036141896	102.458936013044	30.8675421819153	47.3771853753337	38.89472398282	53.0806128393545	74.7174724370373	48.4705262771294	27.8489139368304	74.7239644439856	49.8868272063896	34.5871965964594	62.0457703662585	14.351015039018	39.1004752116333	50.0417362977804	23.5112731089512	66.6260457722229	69.5253273890493	56.5250878483764	70.6701462386874	66.8333922981595	36.5085175833274	12.2612057514538	63.1600136720407	45.0676678035216	61.7401544334165	50.1683169334939	70.5920594494013	18.9486023147484	57.3293419911389
AKR1C3	226.244881930742	117.256082190706	147.541290033289	64.3245408887699	165.771912693927	122.988509566935	407.881813821114	338.798806243052	239.247637906932	136.19196994343	192.979325281618	192.3528834871	165.88885017037	241.144459808758	324.56905078956	253.966856277315	250.542293212643	157.382260943317	438.691061343587	458.003255671275	448.781795293894	323.012262958697	254.027952405034	565.882340030843	140.66709910039	237.753144583326	195.357750127605	285.368956365659	324.159029654899	251.090095206837	254.759828396401	99.5428320457757	100.77101052302	109.674282272032	151.095573842593	190.549906864951	215.595049898372	185.865142733945	213.414664714198	377.103600609166	312.036925348488	307.546136702206	240.575775749355	217.672386076739	206.932826933483	105.576116140498	66.8949469922318	76.6337366292808	192.980662371302
AKR1C4	15.082949314816	9.86128609723498	7.40890066219332	5.56366540538435	6.31905282665853	13.7532650533287	39.3668109961299	21.7400165674438	40.540148450661	12.7522818911815	9.98986603815726	8.99848411441947	16.235190999165	7.44412610771925	8.61040172292395	21.6262070982274	18.7947973616171	21.2913113442421	27.516215997986	26.8348219429979	9.8795666226146	16.8233443406537	7.96525753126555	18.5225473406815	9.03691118862791	8.88850695151823	3.61247473874483	15.2277221318245	9.0571966684962	8.5243201426085	5.3402370589599	4.46818119348833	3.78751057930622	3.61767236072116	6.91295083077956	11.3364728896072	9.43258228217414	16.0293632384015	19.1915270449663	13.7920403536962	6.28804336527975	10.8225596078236	17.7617330406986	6.27585436877086	3.72637114554129	13.3654738101086	10.6809831806369	3.55298467152986	25.1620886398413
AKR1D1	56.3119623481708	53.3259411598462	46.6908041982391	26.0807126317737	64.4206509142201	30.4237826721812	66.3782481762862	31.0917524187851	41.0714950047021	67.9306048835447	33.7263251157139	55.407193163382	62.9345726702671	46.2749446669464	47.1289006375304	67.4689728528901	31.2243893892191	49.2897377508194	56.6159237456633	55.4092422734915	34.3635213226008	53.6827798529797	23.243874435753	27.5611916221481	54.4110762943997	45.0487831127534	32.6188017289639	65.855896768311	35.7878857312002	49.2319742113689	22.260104494658	33.253363319842	27.9585512478658	28.7550546499824	26.4926870081915	44.4756827836817	22.4442348285445	31.1423161473286	63.9914879350872	43.8859484939284	42.8482201938592	33.6086152742079	59.819668332934	59.2387105049809	37.4197594635789	25.0847339729291	38.6871148101402	17.1030093773774	51.9659721211807
AKR1E2	107.439102080156	106.942800164846	79.1785808425571	89.8773529189131	33.0827414992996	29.2353495214912	104.327838267264	43.8503267591854	130.397768483656	140.213714391493	117.17974683485	133.337040146761	187.237054642384	105.635664146424	96.3013453640735	170.419637361652	58.1054438775129	29.0434492655232	54.3488605416859	76.5315925547972	22.1130284001857	58.0058529646751	27.4067235203458	52.5260653221177	109.495958913033	140.821425388732	57.9837244405337	123.951327770851	112.276748854449	72.1912096524145	120.977257097017	60.646161555914	81.741085584722	107.677660476384	46.2455355914004	79.4729692232455	79.6404128353838	53.9609044772962	79.2169739030857	112.604185340013	42.4908198180003	52.4894613383585	89.5968409660371	38.0883384231379	51.4724340182535	40.8493029380476	49.3457571008956	18.2436640984696	54.9053133926167
AKR7A2	2962.80115439394	3426.74226341055	3869.39491038555	1738.76626293142	1842.18874356508	1575.4198466208	2340.19926883644	2356.23770631146	2753.86895951921	2269.14725792911	2954.91560622739	3038.75905644247	2903.46262706212	2484.89639554127	1880.65698564717	1737.16495211129	2504.14724269253	1848.57622656529	2708.02647076929	3414.24533950801	2112.25542013195	1526.06930242953	1860.72065449922	1859.52696655547	1900.28706783024	2155.20125897912	1863.4299954582	1777.55638719562	2391.17966659822	1800.76310535187	3981.12539282352	1895.95719739618	1836.4927890072	2868.79393924033	2550.26857095248	2335.69691076886	2116.3802731124	2332.71060934485	1766.76281271233	2693.64758185962	2324.18371142685	2015.16319464208	2072.40252178506	1165.30844930552	2059.34570268468	1187.52212617069	2056.0827302649	1004.37101053513	1992.18558543674
AKR7A3	78.8080994906526	79.3999203134756	61.0223089643707	56.8824728414914	44.8097504847162	39.9657990867993	75.9341301727701	47.47586912847	157.100532904552	103.374217405167	91.9601885022814	88.1168888678997	86.5059086352155	68.1522243035703	74.4605367786496	67.3971320907553	93.7407272390333	37.8972080659908	94.7614540560984	85.3719539602896	73.2412358147923	89.0654596481693	46.2389350307155	66.9258518048327	69.3772014181614	60.3457713360062	32.5500784004777	85.9322675364095	63.8097648410723	68.7849168498827	104.024688774206	49.0401263438223	54.1799376413029	83.654680750056	65.3444318825202	100.233777499034	60.1111964198478	95.3131053505112	41.8804856919589	42.4894583069007	76.0934052115944	78.4097580140424	101.212709152418	65.3543507598295	73.0597392127783	67.9899198634765	76.3398418736183	19.2895659538459	112.184638004304
AKT1	29454.1972624391	26015.481267786	25895.3995609974	10965.3898881897	24613.1499159252	18892.8342226352	27419.4822352615	20239.6275745044	20715.8728110474	23452.9809947027	22724.7419105455	20434.0384443419	27474.2858901021	20730.7886072161	16203.3962833245	20027.3486185035	27942.9782776822	17218.2637363974	31999.2700510575	35559.3106371312	23082.1112834841	24390.0302522142	21357.937557323	19001.633695379	26988.5769930168	21820.0431749616	20241.9722901026	28769.8106983802	19995.3380137308	21032.3005477294	19510.03571095	15647.9066555802	19465.8418677248	21889.1438955245	23776.4630828391	24039.8231848292	21020.2838416276	23135.4193234916	26254.6013627994	24323.3021856308	21220.9405075194	22718.5264559501	26620.6445229261	12818.5814573925	24099.4630828158	22715.0637711062	20251.145710923	7901.10837122975	20939.7582231958
AKT1S1	3074.2268080848	3166.22522804792	3448.26150278163	1513.92318421299	2660.56454978152	2135.47223384343	2563.83779352245	2292.7587424922	2057.50283067296	2289.41038979743	2816.42754039417	2893.2837727984	3224.65173508905	2792.70709812342	2249.08858153257	1988.8688064364	3254.60459989453	1775.28583953358	2993.80567612476	4162.04201589936	2335.16016110838	1947.67877838906	2334.76644894102	1576.46596260829	2281.16990721103	2326.90047383535	2129.12255872805	2399.61573347298	2249.06539657341	1963.88138885969	3551.69373426746	1997.80829459673	1962.89289985005	2761.40048323689	2951.46177149267	2615.70255023866	2583.99562397088	2633.94035848522	2081.12705581874	2633.79767525668	2318.50067901177	1828.14185522655	2149.08147265047	1031.74251785592	2746.30674007973	1517.60388205658	2648.33128021259	995.772611325345	2247.9794859001
AKT2	31914.7780233549	28055.0767331796	28284.3048737777	10989.6952013769	19748.7971478524	16784.4620680054	26683.4639369162	17924.8486789773	22048.1499989416	23033.4606917687	21909.7083805938	20665.2905807292	27727.6818736722	20486.7654141461	16503.5740488408	18494.0267738279	23819.6489034401	15135.8489247422	27877.3543669344	32196.7176200503	16971.8732476102	18888.1706312336	17804.7909737153	15409.115622818	22680.059968502	20480.2253506886	16920.0500330768	24529.8598028128	19029.7477911724	15990.4423996467	25789.8105203677	17078.0805644141	20086.467448386	25405.7367305509	23016.8860998796	21840.767120802	18541.5285959961	20188.8727303111	23550.1435689361	22665.5931353796	17643.9991682226	16651.8404150027	24239.4300207724	11627.5498753933	22965.8775838228	18311.6579405979	20324.6845928861	9535.67473163312	25347.7403508956
AKT3	1799.68136254889	1457.18061987265	1526.88842532809	840.419547471556	1061.83990415135	1178.25525545254	3107.15990103619	1608.37640366159	2752.94652392098	2937.52814816871	1895.64932433245	2346.40715696612	2254.83576588945	1800.79559929766	1567.6011470454	2189.85721815042	1425.45192784537	1477.80840031371	2883.61132700087	3055.48161936015	1392.89437285486	1696.95203971112	1040.15354617456	2242.62671780317	1852.76634441307	1780.27577540643	1283.33681378721	2134.73107556155	1810.20566822805	982.229905838568	1378.89658498039	1101.48811549236	1420.72613830543	1582.94517082982	1681.24950274381	1857.83475271258	980.023769775256	1306.0890356551	1770.18480100382	1660.21970349047	1450.23907777305	1957.71343521132	2626.56620996593	1650.29456885681	1632.30982389355	1376.81348381289	1248.09363894299	843.407805131698	2537.00942463948
AKTIP	3445.31406271794	3056.99680144724	3062.74125685564	1502.958326916	1716.50056983498	1488.52838700577	3081.90675525317	2058.52490209807	3081.40240231531	4091.9020900937	2654.85824884772	3328.31200989768	3301.87638232024	2796.95599997092	2325.03821300126	3429.6493922664	2966.06624384805	2554.83367695453	4535.15370173504	4784.43760938012	1856.15661765418	2444.57260498291	1550.50641593932	2791.73304014477	3444.29532960687	2747.05348177743	2571.83397827869	3854.29254625161	2951.42650679211	1700.51740157282	2160.36915024692	2248.30762231204	2504.88109887512	2739.64180953809	2669.23099302846	3421.71328407242	2258.28313554253	2400.10743458136	4321.90649563454	3620.80842945309	2334.06206647492	2976.45600676034	3695.54019906519	2352.8170631571	3037.06918531918	3380.22380025516	2351.06162024344	1340.86149443682	3783.52745592762
ALAD	5955.75438142434	5210.55888478472	5693.02722143223	2234.17828790342	4044.9316200307	3083.23845241207	6030.04589000085	3827.98997115129	5548.00923036665	5866.65371953919	4961.97271079387	5009.18131049838	6067.44060393624	4218.56622114788	3506.97646259335	4074.54039775656	4382.37232221525	3420.02859423099	6337.75413277164	7077.18157392273	3331.86694150738	4150.49944144433	2781.8741852955	3379.54097512006	4070.25616324365	3417.0319183342	2808.69994832921	4384.93222548934	4000.49508734408	3429.9829820349	4132.43538791563	3214.17827423353	3741.10349551357	4612.84398163565	4568.11993439853	4756.18821194782	3349.30010458186	3899.61855365399	4391.26557587401	4542.36595212855	3857.08996063091	4124.28225757718	4970.42251424669	3107.04674012263	4589.89961364396	3978.27936039907	4123.08902885208	1575.51783763769	4896.96279735494
ALAS1	4479.37428968685	4451.88845918587	4103.31364075684	1841.98272745308	3922.74508711299	4040.39035865335	3794.41910392724	3245.04305619925	3556.14251285515	3733.24153201389	3500.79579134944	4221.18893353586	5147.93955666996	3845.48180374051	2971.81327963206	3758.46835567079	5014.84201647324	3337.10765379604	4992.28534303032	5275.02856730646	3834.21964321415	3239.62313272206	2956.37984172814	3044.06489148989	3814.70416872502	2854.28545517815	3436.43286553805	3826.90406395311	2949.38322884052	3431.21987913219	3522.43093726294	3141.94156819135	3111.17575533139	4225.92711324738	4202.5275569724	4140.8610126488	3714.8919875915	4373.45243368886	4236.7305917418	4548.98243089577	2602.77337664009	2966.94529115175	3548.70971227161	2481.61922509322	4098.75962270713	4298.31113855856	3449.46932285451	1550.83957909206	3710.3662256953
ALAS2	2381.71631633157	5672.57561051663	3496.36361920899	951.132149524666	3957.58526389448	3268.20652328554	1205.2071528074	1859.73661824596	1239.2464908897	705.323039369435	3028.5676373586	2245.88130240394	4655.56049431473	5103.33206516728	6168.86527205291	3075.96855949771	4836.33567365066	3135.86514366713	1692.2106516466	9203.44415637993	10125.1653720708	6494.7638978627	6487.08284072735	2118.29241487256	1530.95589812449	1477.31395855025	3471.78284411817	1091.45100037242	2612.24321159848	1913.69982636706	8353.21170980411	4302.81235209684	9309.0209071999	7647.47502676844	4232.20016843056	2402.74970853876	3755.26917878529	3546.32700882025	1726.54763765465	5004.28145964143	3834.25991256981	757.339446679513	1389.31242980704	1887.10629304404	6583.94669369431	2495.89971774347	5608.50519017646	2460.96289812583	963.712489368098
ALCAM	1403.64085145939	1145.50785668397	741.860282646095	510.961312922942	920.237361721059	710.104377081951	1627.6812024615	1405.39427422016	1162.95999345164	1383.5958404831	622.802955056691	1032.32481160144	1200.98171730754	1031.13238554857	754.064974092254	1305.29645982699	931.075537327262	976.296404325644	2015.76974474586	1942.75298888726	799.840953108344	1302.51063448755	654.642792610673	1878.45639883503	1062.79442597273	965.446836506641	820.411469247617	1263.80029668398	1341.95436540389	987.629903880546	787.512795883732	1008.67624858614	1077.86622185527	1309.89437277777	939.213948920356	1111.15312956722	619.130254409237	819.481830057858	1165.21395878117	1202.30692252702	783.309332638495	1082.98702375716	1272.9669062387	739.938789846308	1123.11853258776	1538.64574238742	677.785847361176	413.594304879826	1450.37162783756
ALDH16A1	13175.7989103427	13889.3523393882	13579.8039260589	8236.19608070484	6033.80808713845	4529.85302195868	8079.8916808291	6169.13560443928	8963.5287819592	8266.74874094339	11206.1986089617	10217.8335852048	9414.0141810098	7006.24231285187	5062.16073008157	4846.14091482113	9246.48318184331	5573.43919800353	8594.32322584837	11518.8179731847	7683.59605549995	7188.3024883742	7803.10013985407	5198.42915953884	6369.42273605504	7030.6843354156	4939.24560632025	6672.62373627664	7689.25638253785	5922.92064525823	13512.2943811612	7050.85352931705	7791.3365799134	11966.9142674894	10223.2280334326	11298.8932119267	7630.46867040138	7998.05013748773	6291.25534060081	7469.91628623088	8706.88257279134	8114.05740670412	9179.14253565921	4404.04401353039	9278.66171901468	5964.64871949545	9299.14081358242	2595.29078942397	7651.73279996741
ALDH18A1	3148.06528208817	2986.20854773049	2825.72327969704	1002.23220136953	1454.46516666811	1121.27415478058	2331.6370472586	1935.76640093345	2779.40958693899	2605.42877217977	2944.33677054622	2796.29852156245	2020.67726790818	1686.34391112925	1406.69451988797	1280.95690226627	1458.41933467579	1152.66095407424	1807.59040733137	1957.92950296007	1200.35988552295	1485.70241216004	1204.36949318703	1359.50569383493	1502.15563121246	1774.41463250482	1223.84197472201	1430.92173686879	2007.0077797781	1518.25917821199	2312.96404028797	1466.6063256933	1516.74439701965	2159.99849334581	1651.75046225649	1595.06346179729	1713.18339555919	1747.1457410737	1855.25267322905	2495.57989881314	1615.26787050169	1826.54474013505	1881.75106214387	1462.93470153062	2103.57366566691	1063.50449402419	1472.15493773393	870.705933960187	1974.55071453731
ALDH1A1	2225.31806320098	2488.35024975951	2465.352747992	1121.86522634077	2510.03442280142	1787.67391707713	2838.31419079587	3410.56597196906	2148.64621956	1916.89263904218	1881.63616512704	2202.93587940462	4532.06077144268	4025.88087174431	3115.58261876812	2544.41395034031	2007.48037654673	1351.50439919222	2974.18297633653	3505.46419904562	1649.83441458538	1597.38639895795	1534.63937399173	1741.05981107513	2003.24739219777	1814.38953701117	1588.3167830515	1668.74138173945	2502.85431751741	3312.44021131923	2451.47022655285	1829.41359383629	1360.02045451157	1983.00156889417	3011.87658944844	2438.83291146584	2750.30510721553	2288.68280898536	2072.62895738056	3361.05719472424	1811.49531866113	1600.61418365571	1551.24155593795	1378.12090903208	1164.05889978375	839.932201836159	826.91858592476	1144.17058076228	2207.48026635231
ALDH1A2	129.140263012246	72.7128136357423	74.45877980809	26.1340751711483	211.69343270365	147.394439816572	156.012380659048	96.5763763291979	85.2605809368936	155.608510896128	57.9376601987991	60.9023456177253	169.725235744094	132.570126912048	93.0398392208768	230.71817482307	222.531365117343	165.754352944926	232.451848904206	274.745756260803	117.712225486018	219.980626609312	89.0910516225466	180.520520892216	257.997765523432	187.176957895722	237.485869441587	363.199345610107	76.9712025472058	153.239723112492	78.5415602155109	118.129731660933	128.810956480518	168.914268631079	116.737496776083	157.004795584198	73.3239533558542	81.5002007101054	196.411965359352	151.905421498824	41.3627191547866	54.1319455648651	106.912599240057	49.2337998205238	254.563694281967	457.616155806308	269.501623377155	59.6587657414609	146.586339214742
ALDH1B1	640.992880672683	714.417851478792	843.950178091329	284.449143799882	670.327103610317	462.791739839262	712.788003795407	663.513902192351	714.565871381773	664.737164085847	735.85274397199	739.232098366304	765.787889366243	700.909874154868	604.443862046622	584.557418216726	662.154917334453	347.671372366065	665.53923815986	857.351326971442	353.420911294254	480.235479308375	406.690646758525	484.923651396974	506.405600051824	549.186011690616	383.750268882505	594.968434502096	501.621738583754	349.908675361582	587.706632486568	340.627027927614	338.436763424409	463.727488977803	556.847726161528	448.565632031853	424.761363359675	422.359877570076	501.355465685819	580.478240264503	490.000636710233	480.45105125057	521.600026065107	378.827730306681	663.757480374489	498.242349264751	534.987573734829	157.409832713971	475.172255591446
[truncated: 15,439 more rows]
[truncated: 52 more columns]
